# Supplementary material for: Interference haptic stimulation and consistent quantitative tactility in transparent electrotactile screen with pressure-sensitive transistors
Source: Nat Commun. 2024 Aug 21;15:7147. doi: 10.1038/s41467-024-51593-2 (PMC11339070; doi:10.1038/s41467-024-51593-2)
Supplement: Supplementary file 8 — Source Data [file 41467_2024_51593_MOESM8_ESM.zip]

Archive with 3 entries (3 files):
- source data manuscript.xlsx
- source data supplementary information.xlsx
- source data supplementary note.xlsx
