# Supplementary material for: Interference haptic stimulation and consistent quantitative tactility in transparent electrotactile screen with pressure-sensitive transistors
Source: Nat Commun. 2024 Aug 21;15:7147. doi: 10.1038/s41467-024-51593-2 (PMC11339070; doi:10.1038/s41467-024-51593-2)
Supplement: Supplementary file 8 — Source Data [file 41467_2024_51593_MOESM8_ESM.zip › source data manuscript.xlsx]

## Sheet: Fig. 1c
Wavelength	%
900	79.5635
899.5	79.5921
899	79.4613
898.5	79.4215
898	79.4721
897.5	79.4535
897	79.4897
896.5	79.5151
896	79.5377
895.5	79.5166
895	79.5682
894.5	79.57
894	79.5533
893.5	79.5086
893	79.5363
892.5	79.5844
892	79.5961
891.5	79.5983
891	79.5792
890.5	79.5989
890	79.6325
889.5	79.7159
889	79.6849
888.5	79.6618
888	79.6134
887.5	79.572
887	79.6533
886.5	79.5966
886	79.5694
885.5	79.5726
885	79.5391
884.5	79.5359
884	79.571
883.5	79.5983
883	79.5074
882.5	79.5731
882	79.5088
881.5	79.4819
881	79.4996
880.5	79.5094
880	79.464
879.5	79.439
879	79.4849
878.5	79.5058
878	79.6431
877.5	79.6834
877	79.7397
876.5	79.7306
876	79.7309
875.5	79.7538
875	79.7955
874.5	79.7705
874	79.7223
873.5	79.6995
873	79.665
872.5	79.694
872	79.8294
871.5	79.9061
871	79.8646
870.5	79.8806
870	79.8836
869.5	79.8762
869	79.8511
868.5	79.8053
868	79.695
867.5	79.6818
867	79.6891
866.5	79.6454
866	79.6512
865.5	79.6999
865	79.7033
864.5	79.7112
864	79.7641
863.5	79.8073
863	79.8234
862.5	79.8386
862	79.8428
861.5	79.8675
861	79.8725
860.5	79.8843
860	79.8559
859.5	79.8184
859	79.8125
858.5	79.7722
858	79.7759
857.5	79.7456
857	79.7708
856.5	79.7722
856	79.8079
855.5	79.8091
855	79.7995
854.5	79.8257
854	79.8379
853.5	79.8238
853	79.8323
852.5	79.8352
852	79.8593
851.5	79.8644
851	79.877
850.5	79.8936
850	79.9229
849.5	79.9387
849	79.9424
848.5	79.9586
848	79.938
847.5	79.9667
847	79.9692
846.5	79.9753
846	79.9723
845.5	80.0024
845	80.0265
844.5	80.0215
844	80.0451
843.5	80.0572
843	80.0832
842.5	80.0918
842	80.0941
841.5	80.0934
841	80.0846
840.5	80.1007
840	80.0896
839.5	80.0868
839	80.075
838.5	80.0767
838	80.0721
837.5	80.0961
837	80.0896
836.5	80.0954
836	80.1159
835.5	80.1113
835	80.1218
834.5	80.1317
834	80.1511
833.5	80.158
833	80.1776
832.5	80.202
832	80.2041
831.5	80.2234
831	80.2323
830.5	80.2446
830	80.2561
829.5	80.2537
829	80.2674
828.5	80.2678
828	80.286
827.5	80.3006
827	80.3169
826.5	80.3238
826	80.3225
825.5	80.3248
825	80.3331
824.5	80.3485
824	80.352
823.5	80.3716
823	80.3842
822.5	80.3901
822	80.4029
821.5	80.4208
821	80.4243
820.5	80.4365
820	80.4526
819.5	80.4533
819	80.4644
818.5	80.4803
818	80.4957
817.5	80.5041
817	80.5227
816.5	80.5302
816	80.5388
815.5	80.5403
815	80.5459
814.5	80.5427
814	80.5556
813.5	80.5663
813	80.5727
812.5	80.5829
812	80.5995
811.5	80.6161
811	80.6407
810.5	80.6642
810	80.6696
809.5	80.676
809	80.6972
808.5	80.6979
808	80.7086
807.5	80.7222
807	80.7294
806.5	80.7349
806	80.7507
805.5	80.7617
805	80.7635
804.5	80.7761
804	80.7868
803.5	80.803
803	80.8139
802.5	80.8302
802	80.8489
801.5	80.8607
801	80.8819
800.5	80.893
800	80.8895
799.5	80.9027
799	80.9128
798.5	80.9257
798	80.9272
797.5	80.9446
797	80.9539
796.5	80.9726
796	80.9863
795.5	80.9966
795	81.0092
794.5	81.0198
794	81.0366
793.5	81.049
793	81.0599
792.5	81.0775
792	81.0952
791.5	81.0956
791	81.1029
790.5	81.1167
790	81.1281
789.5	81.1354
789	81.1469
788.5	81.1586
788	81.1821
787.5	81.2003
787	81.2144
786.5	81.2316
786	81.2481
785.5	81.2604
785	81.2679
784.5	81.2763
784	81.2828
783.5	81.3012
783	81.3067
782.5	81.3119
782	81.3248
781.5	81.3372
781	81.3569
780.5	81.3673
780	81.3798
779.5	81.398
779	81.4227
778.5	81.4272
778	81.4327
777.5	81.4519
777	81.464
776.5	81.475
776	81.4887
775.5	81.4977
775	81.5189
774.5	81.5405
774	81.5614
773.5	81.5757
773	81.5825
772.5	81.606
772	81.6205
771.5	81.636
771	81.6397
770.5	81.6529
770	81.6753
769.5	81.6822
769	81.7007
768.5	81.7049
768	81.7125
767.5	81.7354
767	81.7574
766.5	81.7781
766	81.7777
765.5	81.809
765	81.8368
764.5	81.8719
764	81.8904
763.5	81.895
763	81.9116
762.5	81.9218
762	81.9416
761.5	81.9581
761	81.9654
760.5	81.9692
760	81.9934
759.5	82.0094
759	82.0216
758.5	82.0519
758	82.0688
757.5	82.083
757	82.0957
756.5	82.1149
756	82.1253
755.5	82.1432
755	82.1555
754.5	82.1705
754	82.1919
753.5	82.2054
753	82.2189
752.5	82.2335
752	82.2568
751.5	82.2657
751	82.2797
750.5	82.2936
750	82.3078
749.5	82.3247
749	82.3465
748.5	82.3731
748	82.3837
747.5	82.415
747	82.4327
746.5	82.4467
746	82.464
745.5	82.4708
745	82.4905
744.5	82.5001
744	82.5156
743.5	82.5261
743	82.5532
742.5	82.5768
742	82.5938
741.5	82.6235
741	82.6446
740.5	82.6609
740	82.6786
739.5	82.6921
739	82.7173
738.5	82.7337
738	82.7516
737.5	82.7716
737	82.7765
736.5	82.7947
736	82.8094
735.5	82.8319
735	82.8515
734.5	82.8835
734	82.9027
733.5	82.9125
733	82.9308
732.5	82.9563
732	82.9736
731.5	82.9889
731	83.0042
730.5	83.0125
730	83.0347
729.5	83.0603
729	83.0876
728.5	83.095
728	83.1246
727.5	83.1479
727	83.1648
726.5	83.1829
726	83.2028
725.5	83.2284
725	83.2474
724.5	83.2659
724	83.281
723.5	83.3047
723	83.3238
722.5	83.346
722	83.3669
721.5	83.3824
721	83.4038
720.5	83.4362
720	83.4652
719.5	83.4754
719	83.4968
718.5	83.5177
718	83.532
717.5	83.553
717	83.5741
716.5	83.592
716	83.5994
715.5	83.6208
715	83.6467
714.5	83.6609
714	83.6797
713.5	83.6972
713	83.7228
712.5	83.7509
712	83.7733
711.5	83.7928
711	83.8168
710.5	83.8406
710	83.8688
709.5	83.8903
709	83.9091
708.5	83.928
708	83.9524
707.5	83.9684
707	83.9841
706.5	84.0062
706	84.0179
705.5	84.038
705	84.055
704.5	84.0704
704	84.0825
703.5	84.1114
703	84.1322
702.5	84.1534
702	84.1753
701.5	84.2013
701	84.2187
700.5	84.2345
700	84.261
699.5	84.2871
699	84.3101
698.5	84.3299
698	84.3524
697.5	84.366
697	84.3962
696.5	84.4277
696	84.4477
695.5	84.4596
695	84.483
694.5	84.5086
694	84.5322
693.5	84.5579
693	84.5776
692.5	84.5891
692	84.6094
691.5	84.631
691	84.6522
690.5	84.6776
690	84.6993
689.5	84.7237
689	84.7448
688.5	84.7702
688	84.8035
687.5	84.827
687	84.8514
686.5	84.8718
686	84.8945
685.5	84.9201
685	84.9494
684.5	84.9777
684	84.9972
683.5	85.0285
683	85.0549
682.5	85.0843
682	85.1049
681.5	85.1234
681	85.1436
680.5	85.1723
680	85.1982
679.5	85.2156
679	85.2382
678.5	85.2577
678	85.2943
677.5	85.3206
677	85.3482
676.5	85.3684
676	85.3909
675.5	85.4153
675	85.4442
674.5	85.4734
674	85.4952
673.5	85.5209
673	85.5367
672.5	85.5569
672	85.5926
671.5	85.6218
671	85.6394
670.5	85.6629
670	85.6914
669.5	85.7159
669	85.7418
668.5	85.7694
668	85.7821
667.5	85.8018
667	85.826
666.5	85.8479
666	85.8599
665.5	85.8853
665	85.9166
664.5	85.9411
664	85.9595
663.5	85.9904
663	86.0153
662.5	86.0386
662	86.0712
661.5	86.096
661	86.1181
660.5	86.1377
660	86.1743
659.5	86.1928
659	86.2146
658.5	86.2341
658	86.2561
657.5	86.2746
657	86.2952
656.5	86.3245
656	86.3472
655.5	86.3777
655	86.4076
654.5	86.4393
654	86.4643
653.5	86.5029
653	86.5394
652.5	86.564
652	86.581
651.5	86.5988
651	86.6233
650.5	86.6447
650	86.6686
649.5	86.6831
649	86.701
648.5	86.7296
648	86.7569
647.5	86.788
647	86.8121
646.5	86.8335
646	86.8572
645.5	86.8857
645	86.9118
644.5	86.9311
644	86.9537
643.5	86.9815
643	87.0121
642.5	87.0451
642	87.0667
641.5	87.0888
641	87.109
640.5	87.1284
640	87.1541
639.5	87.1779
639	87.1947
638.5	87.2201
638	87.2493
637.5	87.2736
637	87.2972
636.5	87.3265
636	87.3563
635.5	87.3771
635	87.3974
634.5	87.4153
634	87.4325
633.5	87.4596
633	87.4954
632.5	87.5208
632	87.5406
631.5	87.5644
631	87.5929
630.5	87.6212
630	87.6506
629.5	87.6733
629	87.6837
628.5	87.7037
628	87.7302
627.5	87.7584
627	87.7817
626.5	87.8036
626	87.8283
625.5	87.8448
625	87.871
624.5	87.899
624	87.9224
623.5	87.9407
623	87.963
622.5	87.979
622	88
621.5	88.0247
621	88.0492
620.5	88.0711
620	88.0896
619.5	88.1093
619	88.1348
618.5	88.1642
618	88.1928
617.5	88.2256
617	88.2497
616.5	88.2677
616	88.2913
615.5	88.3196
615	88.34
614.5	88.3589
614	88.3728
613.5	88.3946
613	88.4095
612.5	88.4325
612	88.4556
611.5	88.4763
611	88.495
610.5	88.5192
610	88.5382
609.5	88.5568
609	88.5792
608.5	88.6083
608	88.63
607.5	88.6485
607	88.6743
606.5	88.6935
606	88.7226
605.5	88.7389
605	88.7637
604.5	88.7794
604	88.7955
603.5	88.8157
603	88.8346
602.5	88.8541
602	88.877
601.5	88.8992
601	88.9249
600.5	88.9429
600	88.9619
599.5	88.9768
599	89.0095
598.5	89.0296
598	89.0411
597.5	89.0523
597	89.067
596.5	89.0884
596	89.0958
595.5	89.1169
595	89.1284
594.5	89.1459
594	89.1664
593.5	89.1891
593	89.2144
592.5	89.2292
592	89.2512
591.5	89.2736
591	89.2998
590.5	89.3154
590	89.3339
589.5	89.3541
589	89.3645
588.5	89.3774
588	89.3989
587.5	89.4127
587	89.4208
586.5	89.4414
586	89.4508
585.5	89.4625
585	89.4757
584.5	89.4896
584	89.5046
583.5	89.5155
583	89.5282
582.5	89.5447
582	89.5628
581.5	89.5742
581	89.5861
580.5	89.6033
580	89.6112
579.5	89.6217
579	89.6323
578.5	89.6398
578	89.6524
577.5	89.6692
577	89.6886
576.5	89.6969
576	89.7166
575.5	89.7423
575	89.7605
574.5	89.7695
574	89.781
573.5	89.7908
573	89.7981
572.5	89.8181
572	89.8227
571.5	89.8245
571	89.8346
570.5	89.8419
570	89.8554
569.5	89.8583
569	89.8714
568.5	89.8727
568	89.883
567.5	89.89
567	89.892
566.5	89.9081
566	89.9075
565.5	89.9214
565	89.9266
564.5	89.9301
564	89.9362
563.5	89.9406
563	89.948
562.5	89.9457
562	89.9543
561.5	89.9642
561	89.9673
560.5	89.9801
560	89.9858
559.5	89.9883
559	89.9994
558.5	89.9999
558	89.9989
557.5	89.9939
557	89.9921
556.5	89.9857
556	89.9831
555.5	89.9848
555	89.9802
554.5	89.9876
554	89.9937
553.5	89.9933
553	89.9982
552.5	89.9997
552	89.9928
551.5	89.9937
551	89.9812
550.5	89.9814
550	89.9766
549.5	89.9739
549	89.9682
548.5	89.9616
548	89.9661
547.5	89.9593
547	89.9642
546.5	89.9573
546	89.952
545.5	89.9507
545	89.9482
544.5	89.9502
544	89.9356
543.5	89.927
543	89.9159
542.5	89.9028
542	89.8889
541.5	89.8813
541	89.8623
540.5	89.8421
540	89.8421
539.5	89.8353
539	89.8278
538.5	89.8136
538	89.8112
537.5	89.7989
537	89.7957
536.5	89.7859
536	89.7696
535.5	89.7543
535	89.7429
534.5	89.7288
534	89.7175
533.5	89.6988
533	89.6831
532.5	89.6749
532	89.6546
531.5	89.6368
531	89.6179
530.5	89.6037
530	89.5834
529.5	89.5693
529	89.5483
528.5	89.5282
528	89.5131
527.5	89.4986
527	89.4786
526.5	89.4568
526	89.4268
525.5	89.3968
525	89.3726
524.5	89.3425
524	89.3223
523.5	89.2943
523	89.2715
522.5	89.2516
522	89.2244
521.5	89.1965
521	89.1727
520.5	89.1507
520	89.1331
519.5	89.1064
519	89.0775
518.5	89.0456
518	89.0152
517.5	88.9749
517	88.9507
516.5	88.9218
516	88.8807
515.5	88.8488
515	88.8134
514.5	88.7862
514	88.7456
513.5	88.7058
513	88.667
512.5	88.6313
512	88.5995
511.5	88.5539
511	88.5271
510.5	88.4924
510	88.4512
509.5	88.4201
509	88.3787
508.5	88.3349
508	88.2896
507.5	88.2577
507	88.1963
506.5	88.1465
506	88.1088
505.5	88.0623
505	88.0128
504.5	87.9669
504	87.9058
503.5	87.8593
503	87.8307
502.5	87.7928
502	87.7358
501.5	87.6951
501	87.6476
500.5	87.5975
500	87.5676
499.5	87.5078
499	87.4427
498.5	87.3818
498	87.3349
497.5	87.2776
497	87.2271
496.5	87.1858
496	87.1245
495.5	87.0759
495	87.0273
494.5	86.9749
494	86.9177
493.5	86.8649
493	86.8111
492.5	86.7469
492	86.6863
491.5	86.6289
491	86.5582
490.5	86.4944
490	86.4257
489.5	86.3535
489	86.2844
488.5	86.2143
488	86.144
487.5	86.0711
487	86.0095
486.5	85.9399
486	85.8762
485.5	85.8041
485	85.7314
484.5	85.6618
484	85.599
483.5	85.5225
483	85.4494
482.5	85.3806
482	85.3101
481.5	85.2275
481	85.1482
480.5	85.0823
480	84.994
479.5	84.9259
479	84.8373
478.5	84.7596
478	84.6699
477.5	84.6058
477	84.5206
476.5	84.4262
476	84.3411
475.5	84.257
475	84.1779
474.5	84.0807
474	83.9959
473.5	83.906
473	83.82
472.5	83.7255
472	83.6427
471.5	83.544
471	83.4433
470.5	83.3663
470	83.2749
469.5	83.1882
469	83.093
468.5	83.0036
468	82.9078
467.5	82.8009
467	82.7021
466.5	82.602
466	82.4924
465.5	82.3936
465	82.2878
464.5	82.1902
464	82.0957
463.5	82.0067
463	81.9085
462.5	81.7995
462	81.7003
461.5	81.5878
461	81.4831
460.5	81.3751
460	81.2499
459.5	81.1448
459	81.0323
458.5	80.9289
458	80.8099
457.5	80.6997
457	80.5814
456.5	80.4592
456	80.345
455.5	80.2232
455	80.1017
454.5	79.981
454	79.8622
453.5	79.7506
453	79.635
452.5	79.5186
452	79.3912
451.5	79.2761
451	79.155
450.5	79.0309
450	78.9072
449.5	78.7766
449	78.6403
448.5	78.5178
448	78.388
447.5	78.255
447	78.1203
446.5	77.9845
446	77.8488
445.5	77.7215
445	77.5878
444.5	77.4638
444	77.3304
443.5	77.2023
443	77.0637
442.5	76.9358
442	76.8001
441.5	76.6563
441	76.5242
440.5	76.3764
440	76.2308
439.5	76.0888
439	75.9484
438.5	75.7986
438	75.6523
437.5	75.5051
437	75.344
436.5	75.1969
436	75.0507
435.5	74.9047
435	74.7577
434.5	74.598
434	74.4424
433.5	74.2955
433	74.1492
432.5	73.9931
432	73.8378
431.5	73.6828
431	73.5133
430.5	73.3613
430	73.2008
429.5	73.0452
429	72.885
428.5	72.7368
428	72.5765
427.5	72.4126
427	72.2647
426.5	72.1122
426	71.9612
425.5	71.8009
425	71.643
424.5	71.4798
424	71.3224
423.5	71.159
423	70.9908
422.5	70.8408
422	70.6731
421.5	70.5221
421	70.348
420.5	70.1869
420	69.996
419.5	69.8468
419	69.69
418.5	69.5213
418	69.355
417.5	69.1858
417	69.0147
416.5	68.8442
416	68.6702
415.5	68.5018
415	68.3216
414.5	68.1477
414	67.9753
413.5	67.7967
413	67.6251
412.5	67.4555
412	67.276
411.5	67.096
411	66.9186
410.5	66.7422
410	66.5614
409.5	66.3926
409	66.2006
408.5	66.0139
408	65.837
407.5	65.6496
407	65.4575
406.5	65.2776
406	65.0879
405.5	64.9054
405	64.7337
404.5	64.5615
404	64.3863
403.5	64.2107
403	64.0402
402.5	63.8553
402	63.676
401.5	63.4907
401	63.3029
400.5	63.1134
400	62.9275
399.5	62.7352
399	62.5433
398.5	62.3622
398	62.1823
397.5	62.0071
397	61.8245
396.5	61.6434
396	61.4428
395.5	61.2567
395	61.0691
394.5	60.8884
394	60.6991
393.5	60.5092
393	60.3263
392.5	60.1343
392	59.9502
391.5	59.7628
391	59.5689
390.5	59.3753
390	59.1755
389.5	58.9761
389	58.7674
388.5	58.573
388	58.3695
387.5	58.1675
387	57.9688
386.5	57.768
386	57.5666
385.5	57.3799
385	57.1851
384.5	56.9817
384	56.7765
383.5	56.5786
383	56.367
382.5	56.165
382	55.9477
381.5	55.7254
381	55.5069
380.5	55.3037
380	55.0989
379.5	54.8896
379	54.6807
378.5	54.4527
378	54.2525
377.5	54.0427
377	53.8382
376.5	53.6218
376	53.3889
375.5	53.1752
375	52.9469
374.5	52.74
374	52.5157
373.5	52.3005
373	52.0698
372.5	51.8374
372	51.626
371.5	51.3971
371	51.1708
370.5	50.9368
370	50.6268
369.5	50.3738
369	50.1313
368.5	49.8875
368	49.6497
367.5	49.3975
367	49.1594
366.5	48.9191
366	48.6737
365.5	48.4248
365	48.1701
364.5	47.9286
364	47.6883
363.5	47.4503
363	47.1908
362.5	46.9177
362	46.6496
361.5	46.3825
361	46.1159
360.5	45.8293
360	45.5415
359.5	45.265
359	44.9754
358.5	44.6941
358	44.4037
357.5	44.1277
357	43.8304
356.5	43.5488
356	43.2601
355.5	42.9497
355	42.6611
354.5	42.3624
354	42.0604
353.5	41.7587
353	41.4676
352.5	41.1608
352	40.8614
351.5	40.5751
351	40.2689
350.5	39.9537
350	39.6508
349.5	39.3285
349	39.0024
348.5	38.6897
348	38.3552
347.5	38.032
347	37.7071
346.5	37.3884
346	37.0632
345.5	36.7438
345	36.4273
344.5	36.0949
344	35.7696
343.5	35.44
343	35.1105
342.5	34.7726
342	34.4271
341.5	34.0856
341	33.7505
340.5	33.4207
340	32.9639
339.5	32.6228
339	32.3055
338.5	31.966
338	31.6213
337.5	31.2927
337	30.9752
336.5	30.6278
336	30.2892
335.5	29.9577
335	29.6055
334.5	29.2737
334	28.952
333.5	28.6109
333	28.2725
332.5	27.9427
332	27.6042
331.5	27.2743
331	26.9511
330.5	26.6187
330	26.2932
329.5	25.9713
329	25.6494
328.5	25.3318
328	25.0195
327.5	24.7002
327	24.3889
326.5	24.0839
326	23.7748
325.5	23.4719
325	23.1684
324.5	22.8705
324	22.5684
323.5	22.2707
323	21.9715
322.5	21.6798
322	21.3876
321.5	21.0985
321	20.8174
320.5	20.5407
320	20.2628
319.5	19.9957
319	19.73
318.5	19.4611
318	19.194
317.5	18.9334
317	18.6714
316.5	18.4113
316	18.1683
315.5	17.9191
315	17.6756
314.5	17.4338
314	17.1983
313.5	16.9623
313	16.7264
312.5	16.4947
312	16.2672
311.5	16.0375
311	15.8102
310.5	15.5866
310	15.3667
309.5	15.1508
309	14.9463
308.5	14.7396
308	14.5363
307.5	14.332
307	14.1374
306.5	13.9493
306	13.7614
305.5	13.568
305	13.3766
304.5	13.1938
304	13.006
303.5	12.8292
303	12.6507
302.5	12.4749
302	12.2989
301.5	12.1307
301	11.9685
300.5	11.8052
300	11.6487
299.5	11.4919
299	11.3385
298.5	11.187
298	11.0412
297.5	10.9045
297	10.7593
296.5	10.6199
296	10.4797
295.5	10.3494
295	10.2117
294.5	10.0869
294	9.96386
293.5	9.83524
293	9.71059
292.5	9.58632
292	9.47008
291.5	9.35005
291	9.2375
290.5	9.12117
290	9.00451
289.5	8.89353
289	8.798
288.5	8.69902
288	8.59489
287.5	8.49588
287	8.3997
286.5	8.29854
286	8.20578
285.5	8.11844
285	8.01141
284.5	7.9189
284	7.82525
283.5	7.73858
283	7.65297
282.5	7.57025
282	7.49011
281.5	7.40879
281	7.33466
280.5	7.26248
280	7.18946
279.5	7.11768
279	7.04219
278.5	6.98251
278	6.91119
277.5	6.84032
277	6.78153
276.5	6.71996
276	6.66532
275.5	6.60247
275	6.55284
274.5	6.48687
274	6.42876
273.5	6.3772
273	6.32823
272.5	6.29298
272	6.25676
271.5	6.22324
271	6.18108
270.5	6.14895
270	6.1366
269.5	6.11327
269	6.08892
268.5	6.05948
268	6.03827
267.5	6.01552
267	6.01081
266.5	6.01188
266	6.00927
265.5	6.03615
265	6.04384
264.5	6.07868
264	6.12326
263.5	6.1728
263	6.20978
262.5	6.28468
262	6.36211
261.5	6.42973
261	6.54473
260.5	6.62262
260	6.75203
259.5	6.89906
259	7.08118
258.5	7.24204
258	7.43646
257.5	7.68472
257	7.91546
256.5	8.16136
256	8.4199
255.5	8.73457
255	9.05655
254.5	9.47553
254	9.8625
253.5	10.256
253	10.7394
252.5	11.2505
252	11.7679
251.5	12.3365
251	12.8695
250.5	13.4218
250	14.1363

## Sheet: Fig. 1d
Frequency	ITO-Pt impedance	ITO impedance
10000	0.59585	0.11198
7943.28	0.75013	0.14097
6309.57	0.94435	0.17747
5011.87	1.18887	0.22343
3981.07	1.4967	0.28128
3162.28	1.88423	0.35411
2511.89	2.37211	0.44579
1995.26	2.98631	0.56122
1584.89	3.75954	0.70653
1258.92	4.73298	0.88947
1000	5.95847	1.11978
794.328	7.50127	1.40972
630.957	9.44353	1.77473
501.187	11.8887	2.23425
398.107	14.967	2.81275
316.228	18.8423	3.54104
251.189	23.721	4.45789
199.526	29.8629	5.61213
158.489	37.5951	7.06521
125.892	47.3292	8.89448
100	59.5834	11.1973
79.4328	75.0101	14.0962
63.0957	94.4302	17.7453
50.1187	118.877	22.3386
39.8107	149.649	28.1198
31.6228	188.382	35.3949
25.1189	237.129	44.5481
19.9526	298.468	56.0598
15.8489	375.628	70.5293
12.5892	472.649	88.7001
10	594.552	111.486
7.94328	747.546	139.992
6.30957	939.215	175.526
5.01187	1178.65	219.565
3.98107	1476.41	273.65
3.16228	1844.06	339.127
2.51189	2292.94	416.629
1.99526	2831.38	505.175
1.58489	3459.51	600.88
1.25893	4161.04	695.622
1	4892.63	776.726

## Sheet: Fig. 1e
Potential (V)	Current (A) / ITO-Pt		Potential (V)	Current (A) / ITO
-0.79836	-0.00021494		-0.66801	-0.00027487
-0.79621	-0.000214326		-0.66617	-0.000274196
-0.79437	-0.000213652		-0.66402	-0.000273459
-0.79008	-0.000212548		-0.66218	-0.000272723
-0.78793	-0.000211873		-0.66034	-0.00027211
-0.7864	-0.000211259		-0.65819	-0.000271374
-0.78425	-0.000210646		-0.65605	-0.000270699
-0.7821	-0.000209971		-0.65421	-0.000270024
-0.78026	-0.000209358		-0.65206	-0.000269411
-0.77811	-0.000208867		-0.64991	-0.000268613
-0.77627	-0.000208192		-0.64838	-0.000268
-0.77382	-0.000207579		-0.64623	-0.000267203
-0.77259	-0.000207088		-0.64408	-0.000266467
-0.77014	-0.000206413		-0.64224	-0.000265914
-0.7683	-0.000205861		-0.6404	-0.000265178
-0.76646	-0.000205309		-0.63795	-0.000264442
-0.76401	-0.000204635		-0.63611	-0.000263829
-0.76217	-0.000204021		-0.63427	-0.000263154
-0.76033	-0.000203408		-0.63182	-0.000262479
-0.75603	-0.000202242		-0.63028	-0.000261805
-0.7545	-0.000201751		-0.62814	-0.00026113
-0.75235	-0.000201077		-0.62629	-0.000260394
-0.7502	-0.000200463		-0.62384	-0.000259658
-0.74806	-0.000199911		-0.62231	-0.000259044
-0.74622	-0.000199298		-0.62016	-0.000258369
-0.74407	-0.000198746		-0.61801	-0.000257633
-0.74192	-0.000198071		-0.61617	-0.00025702
-0.74039	-0.00019758		-0.61403	-0.000256345
-0.73824	-0.000197028		-0.61188	-0.000255609
-0.7361	-0.000196353		-0.61004	-0.000254934
-0.73426	-0.00019574		-0.6082	-0.000254382
-0.73242	-0.000195188		-0.60605	-0.000253585
-0.72996	-0.000194513		-0.60391	-0.00025291
-0.72812	-0.000194022		-0.60237	-0.000252235
-0.72628	-0.00019347		-0.59992	-0.000251561
-0.72229	-0.000192305		-0.59808	-0.000250886
-0.72045	-0.000191753		-0.59624	-0.000250211
-0.718	-0.000191139		-0.59409	-0.000249598
-0.71616	-0.000190587		-0.59194	-0.000248862
-0.71432	-0.000189974		-0.5901	-0.000248187
-0.71248	-0.000189422		-0.58796	-0.000247512
-0.71003	-0.00018887		-0.58612	-0.000246837
-0.70819	-0.000188256		-0.58182	-0.00024561
-0.70635	-0.000187766		-0.57998	-0.000244813
-0.70389	-0.000187091		-0.57814	-0.0002442
-0.70236	-0.000186539		-0.5763	-0.000243525
-0.70052	-0.000185987		-0.57415	-0.00024285
-0.69806	-0.000185373		-0.57201	-0.000242175
-0.69622	-0.000184883		-0.57017	-0.000241501
-0.69408	-0.000184269		-0.56833	-0.000240826
-0.69193	-0.000183656		-0.56587	-0.00024009
-0.69009	-0.000183104		-0.56434	-0.000239538
-0.68825	-0.000182613		-0.56219	-0.000238863
-0.6858	-0.000182		-0.56005	-0.000238127
-0.68396	-0.000181448		-0.55821	-0.000237452
-0.68242	-0.000180834		-0.55637	-0.000236839
-0.67997	-0.000180282		-0.55422	-0.000236103
-0.67782	-0.00017973		-0.55207	-0.000235489
-0.67629	-0.000179178		-0.54808	-0.00023414
-0.67414	-0.000178626		-0.54624	-0.000233465
-0.67199	-0.000178012		-0.5441	-0.000232852
-0.66985	-0.00017746		-0.54226	-0.000232177
-0.66831	-0.000176908		-0.5398	-0.000231441
-0.66617	-0.000176418		-0.53827	-0.000230889
-0.66402	-0.000175804		-0.53612	-0.000230152
-0.66249	-0.000175252		-0.53367	-0.000229539
-0.66034	-0.0001747		-0.53214	-0.000228864
-0.65819	-0.000174087		-0.5303	-0.000228128
-0.65605	-0.000173596		-0.52815	-0.000227515
-0.6539	-0.000173044		-0.52631	-0.00022684
-0.65175	-0.000172492		-0.52416	-0.000226165
-0.64991	-0.000171817		-0.52201	-0.000225552
-0.64838	-0.000171326		-0.52048	-0.000224877
-0.64592	-0.000170713		-0.51803	-0.000224202
-0.64408	-0.000170099		-0.51373	-0.000222853
-0.64224	-0.00016967		-0.5122	-0.000222239
-0.6401	-0.000169118		-0.51036	-0.000221565
-0.63795	-0.000168443		-0.50791	-0.00022089
-0.63642	-0.000167952		-0.50607	-0.000220338
-0.63396	-0.0001674		-0.50423	-0.000219602
-0.63182	-0.000166848		-0.50208	-0.000218927
-0.63028	-0.000166296		-0.50024	-0.000218314
-0.62814	-0.000165806		-0.49809	-0.000217639
-0.62599	-0.000165192		-0.49594	-0.000216964
-0.62415	-0.00016464		-0.4941	-0.000216289
-0.62231	-0.000164088		-0.49257	-0.000215676
-0.61985	-0.000163536		-0.49012	-0.000215001
-0.61801	-0.000163045		-0.48797	-0.000214388
-0.61648	-0.000162493		-0.48613	-0.000213774
-0.61433	-0.000161941		-0.48398	-0.000213038
-0.61219	-0.000161328		-0.48	-0.00021175
-0.61004	-0.00016096		-0.47816	-0.000211075
-0.6082	-0.000160285		-0.47601	-0.000210401
-0.60575	-0.000159733		-0.47386	-0.000209787
-0.60421	-0.000159242		-0.47233	-0.000209174
-0.60207	-0.00015869		-0.46987	-0.000208499
-0.59961	-0.000158077		-0.46803	-0.000207824
-0.59808	-0.000157586		-0.46619	-0.000207211
-0.59624	-0.000157095		-0.46405	-0.000206536
-0.59409	-0.000156482		-0.46221	-0.000205861
-0.59194	-0.000155991		-0.46006	-0.000205248
-0.5901	-0.000155439		-0.45791	-0.000204512
-0.58796	-0.000154887		-0.45607	-0.000203898
-0.58612	-0.000154396		-0.45423	-0.000203346
-0.58182	-0.000153292		-0.45239	-0.000202549
-0.57998	-0.00015274		-0.45025	-0.000201936
-0.57784	-0.000152249		-0.44626	-0.000200709
-0.5763	-0.000151697		-0.44411	-0.000200034
-0.57385	-0.000151145		-0.44227	-0.000199421
-0.57201	-0.000150654		-0.44012	-0.000198807
-0.57017	-0.000150102		-0.43828	-0.000198071
-0.56802	-0.00014955		-0.43583	-0.000197335
-0.56618	-0.000148998		-0.43399	-0.000196783
-0.56373	-0.000148507		-0.43215	-0.000196108
-0.56219	-0.000147955		-0.43	-0.000195495
-0.55974	-0.000147526		-0.42816	-0.000194881
-0.55821	-0.000146851		-0.42602	-0.000194207
-0.55606	-0.00014636		-0.42387	-0.000193532
-0.55361	-0.000145808		-0.42203	-0.000192857
-0.55238	-0.000145379		-0.41988	-0.000192305
-0.54808	-0.000144213		-0.41804	-0.000191569
-0.54594	-0.000143723		-0.41589	-0.000190955
-0.5441	-0.000143171		-0.41436	-0.000190403
-0.54195	-0.000142619		-0.41191	-0.000189667
-0.54011	-0.000142128		-0.40976	-0.000189054
-0.53827	-0.000141637		-0.40823	-0.00018844
-0.53612	-0.000141024		-0.40608	-0.000187766
-0.53398	-0.000140472		-0.40424	-0.000187091
-0.53214	-0.000140042		-0.40209	-0.000186539
-0.52815	-0.000139061		-0.39995	-0.000185803
-0.526	-0.000138607		-0.39811	-0.000185251
-0.52416	-0.000138091		-0.39596	-0.000184576
-0.52201	-0.000137509		-0.39381	-0.000183963
-0.51987	-0.00013703		-0.39197	-0.000183288
-0.51833	-0.000136515		-0.39013	-0.000182674
-0.51373	-0.000135442		-0.38798	-0.000182
-0.5122	-0.000134951		-0.38614	-0.000181325
-0.51036	-0.00013438		-0.384	-0.000180711
-0.50791	-0.000133877		-0.38216	-0.000180098
-0.50637	-0.000133387		-0.38001	-0.000179423
-0.50423	-0.000132853		-0.37817	-0.000178749
-0.50177	-0.00013227		-0.37633	-0.000178196
-0.49993	-0.000131792		-0.37388	-0.00017746
-0.49809	-0.000131252		-0.37204	-0.000176908
-0.49594	-0.000130688		-0.36989	-0.000176356
-0.4941	-0.000130215		-0.36805	-0.000175681
-0.49226	-0.000129718		-0.3659	-0.000174945
-0.49012	-0.000129166		-0.36406	-0.000174271
-0.48797	-0.000128651		-0.36222	-0.00017378
-0.48582	-0.000128173		-0.36007	-0.000173044
-0.48398	-0.000127614		-0.35793	-0.00017243
-0.4803	-0.000126602		-0.35609	-0.000171817
-0.47785	-0.000126056		-0.35394	-0.000171081
-0.4757	-0.00012551		-0.35179	-0.000170467
-0.47386	-0.00012505		-0.35026	-0.000169915
-0.47202	-0.000124535		-0.34811	-0.000169179
-0.46987	-0.000123958		-0.34566	-0.000168505
-0.46803	-0.000123474		-0.34382	-0.000167952
-0.46589	-0.000122989		-0.34167	-0.0001674
-0.46374	-0.0001224		-0.33983	-0.000166664
-0.46221	-0.000121928		-0.33799	-0.000166051
-0.46006	-0.000121431		-0.33615	-0.000165499
-0.45791	-0.00012091		-0.3337	-0.000164824
-0.45607	-0.000120388		-0.33216	-0.000164211
-0.45423	-0.000119916		-0.33032	-0.000163536
-0.45178	-0.000119358		-0.32818	-0.000162922
-0.45025	-0.000118812		-0.32572	-0.000162186
-0.44595	-0.000117818		-0.32388	-0.000161696
-0.44411	-0.000117272		-0.32204	-0.000161082
-0.44196	-0.000116788		-0.3199	-0.000160346
-0.44012	-0.000116334		-0.31805	-0.000159794
-0.43798	-0.000115751		-0.31591	-0.000159181
-0.43614	-0.000115266		-0.31376	-0.000158383
-0.43399	-0.000114782		-0.31192	-0.000157892
-0.43184	-0.000114217		-0.31008	-0.000157279
-0.43	-0.000113714		-0.30793	-0.000156543
-0.42786	-0.000113261		-0.30579	-0.00015593
-0.42602	-0.000112715		-0.30395	-0.000155439
-0.42387	-0.000112181		-0.3018	-0.000154703
-0.42203	-0.000111727		-0.29996	-0.000154089
-0.41988	-0.000111218		-0.29812	-0.000153415
-0.41773	-0.00011066		-0.29597	-0.000152801
-0.41589	-0.000110169		-0.29383	-0.000152065
-0.41405	-0.000109721		-0.29168	-0.000151574
-0.41191	-0.000109157		-0.28984	-0.000150961
-0.41007	-0.000108672		-0.288	-0.000150225
-0.40823	-0.000108206		-0.28616	-0.000149673
-0.40608	-0.000107666		-0.28432	-0.000149121
-0.40393	-0.000107145		-0.28156	-0.000148385
-0.4024	-0.000106691		-0.27972	-0.000147833
-0.39995	-0.000106157		-0.27788	-0.000147219
-0.3978	-0.000105611		-0.27604	-0.000146544
-0.39596	-0.000105182		-0.27205	-0.000145318
-0.39412	-0.000104667		-0.2699	-0.000144643
-0.39166	-0.000104127		-0.26776	-0.000143968
-0.38952	-0.000103685		-0.26591	-0.000143416
-0.38768	-0.000103188		-0.26407	-0.000142741
-0.38584	-0.000102648		-0.26193	-0.000142128
-0.384	-0.000102164		-0.26009	-0.000141514
-0.38185	-0.000101679		-0.25794	-0.000140962
-0.3797	-0.000101152		-0.25579	-0.000140226
-0.37786	-0.000100655		-0.25395	-0.000139613
-0.37602	-0.000100201		-0.25211	-0.000139061
-0.37388	-9.96673e-05		-0.24782	-0.000137877
-0.37173	-9.9152e-05		-0.24598	-0.000137294
-0.36989	-9.87042e-05		-0.24383	-0.000136644
-0.36805	-9.82012e-05		-0.24199	-0.000136
-0.36559	-9.76369e-05		-0.238	-0.000134791
-0.36406	-9.72136e-05		-0.23586	-0.000134159
-0.36191	-9.67413e-05		-0.23402	-0.000133558
-0.35977	-9.61893e-05		-0.23218	-0.000132951
-0.35793	-9.57292e-05		-0.22972	-0.000132276
-0.35609	-9.5263e-05		-0.22788	-0.000131687
-0.35363	-9.47477e-05		-0.22604	-0.000131086
-0.35179	-9.42263e-05		-0.2239	-0.00013043
-0.34995	-9.37724e-05		-0.22206	-0.00012981
-0.34781	-9.32755e-05		-0.21991	-0.00012924
-0.34597	-9.27357e-05		-0.21776	-0.000128577
-0.34412	-9.23002e-05		-0.21592	-0.000127909
-0.34198	-9.18156e-05		-0.21377	-0.000127351
-0.33952	-9.12942e-05		-0.21193	-0.000126725
-0.33768	-9.0828e-05		-0.20979	-0.000126044
-0.33615	-9.03741e-05		-0.20795	-0.00012548
-0.3337	-8.9822e-05		-0.20365	-0.000124222
-0.33186	-8.93436e-05		-0.20181	-0.000123627
-0.33002	-8.89019e-05		-0.19997	-0.000123038
-0.32787	-8.83744e-05		-0.19783	-0.000122345
-0.32603	-8.78775e-05		-0.19599	-0.000121732
-0.32419	-8.74297e-05		-0.19415	-0.000121174
-0.32204	-8.69329e-05		-0.192	-0.000120536
-0.3199	-8.64237e-05		-0.18954	-0.000119867
-0.31805	-8.59759e-05		-0.1877	-0.000119321
-0.31621	-8.54852e-05		-0.18586	-0.000118708
-0.31376	-8.49699e-05		-0.18372	-0.000118033
-0.31192	-8.45221e-05		-0.18188	-0.000117456
-0.30977	-8.40621e-05		-0.18004	-0.000116867
-0.30793	-8.35161e-05		-0.17789	-0.000116193
-0.30579	-8.30561e-05		-0.17574	-0.000115598
-0.30425	-8.2639e-05		-0.17421	-0.000115021
-0.3018	-8.20992e-05		-0.16992	-0.000113745
-0.29996	-8.16023e-05		-0.16808	-0.000113175
-0.29781	-8.11729e-05		-0.16593	-0.000112524
-0.29567	-8.06515e-05		-0.16378	-0.000111874
-0.29383	-8.01424e-05		-0.16194	-0.000111316
-0.29198	-7.97253e-05		-0.1601	-0.00011069
-0.28984	-7.92529e-05		-0.15765	-0.000110034
-0.28769	-7.87254e-05		-0.15581	-0.000109464
-0.28585	-7.82776e-05		-0.15397	-0.000108887
-0.28401	-7.78237e-05		-0.15182	-0.0001082
-0.28186	-7.72716e-05		-0.14998	-0.000107617
-0.28002	-7.68422e-05		-0.14783	-0.000107028
-0.27788	-7.63883e-05		-0.14569	-0.000106372
-0.27573	-7.5873e-05		-0.14415	-0.000105783
-0.27205	-7.49774e-05		-0.14201	-0.000105213
-0.2699	-7.44683e-05		-0.13986	-0.000104562
-0.26776	-7.39469e-05		-0.13618	-0.00010336
-0.26591	-7.35359e-05		-0.13403	-0.00010274
-0.26407	-7.30452e-05		-0.13188	-0.000102072
-0.26162	-7.25238e-05		-0.13004	-0.000101495
-0.25978	-7.20821e-05		-0.1279	-0.000100906
-0.25794	-7.1665e-05		-0.12575	-0.000100244
-0.25579	-7.11191e-05		-0.12391	-9.96796e-05
-0.25395	-7.06774e-05		-0.12176	-9.9103e-05
-0.25181	-7.02419e-05		-0.11962	-9.84282e-05
-0.24966	-6.97266e-05		-0.11778	-9.78516e-05
-0.24751	-6.9242e-05		-0.11624	-9.7275e-05
-0.24598	-6.88249e-05		-0.11348	-9.66432e-05
-0.24353	-6.83403e-05		-0.11164	-9.5993e-05
-0.24169	-6.78189e-05		-0.1098	-9.54409e-05
-0.2377	-6.69601e-05		-0.10796	-9.48091e-05
-0.23555	-6.64265e-05		-0.10581	-9.41466e-05
-0.23371	-6.60032e-05		-0.10367	-9.36129e-05
-0.23187	-6.55554e-05		-0.10183	-9.30056e-05
-0.22972	-6.50401e-05		-0.09999	-9.2337e-05
-0.22758	-6.45985e-05		-0.09784	-9.17543e-05
-0.22574	-6.41752e-05		-0.09631	-9.11899e-05
-0.22359	-6.36906e-05		-0.09355	-9.05275e-05
-0.22206	-6.3206e-05		-0.09171	-8.99447e-05
-0.21991	-6.27828e-05		-0.08987	-8.93865e-05
-0.21776	-6.23043e-05		-0.08772	-8.87302e-05
-0.21562	-6.18013e-05		-0.08557	-8.80922e-05
-0.21377	-6.13781e-05		-0.08404	-8.75524e-05
-0.21193	-6.0918e-05		-0.08189	-8.69206e-05
-0.20979	-6.04028e-05		-0.07974	-8.6252e-05
-0.20795	-5.99979e-05		-0.0776	-8.5706e-05
-0.20365	-5.90655e-05		-0.07576	-8.51171e-05
-0.20181	-5.86055e-05		-0.07392	-8.44608e-05
-0.19997	-5.82006e-05		-0.07146	-8.38965e-05
-0.19783	-5.77037e-05		-0.06993	-8.3326e-05
-0.19568	-5.72069e-05		-0.06778	-8.26696e-05
-0.19384	-5.68204e-05		-0.06594	-8.20808e-05
-0.19169	-5.63358e-05		-0.0641	-8.15287e-05
-0.18954	-5.58574e-05		-0.06165	-8.08785e-05
-0.1877	-5.54586e-05		-0.0595	-8.02344e-05
-0.18586	-5.49925e-05		-0.05797	-7.97007e-05
-0.18372	-5.44895e-05		-0.05582	-7.90689e-05
-0.18218	-5.40478e-05		-0.05367	-7.84432e-05
-0.18004	-5.36613e-05		-0.05183	-7.7885e-05
-0.17789	-5.31461e-05		-0.04969	-7.72777e-05
-0.17574	-5.27167e-05		-0.04785	-7.6603e-05
-0.1739	-5.23057e-05		-0.04601	-7.60386e-05
-0.16961	-5.13304e-05		-0.04386	-7.54804e-05
-0.16777	-5.09439e-05		-0.04141	-7.48241e-05
-0.16593	-5.04716e-05		-0.03957	-7.42475e-05
-0.16378	-4.99931e-05		-0.03803	-7.36831e-05
-0.16194	-4.95883e-05		-0.03558	-7.30268e-05
-0.15979	-4.91528e-05		-0.03374	-7.24195e-05
-0.15765	-4.86436e-05		-0.0322	-7.18736e-05
-0.15581	-4.82326e-05		-0.02975	-7.12295e-05
-0.15397	-4.78462e-05		-0.0276	-7.05915e-05
-0.15182	-4.73309e-05		-0.02576	-7.00701e-05
-0.14967	-4.69015e-05		-0.02392	-6.9469e-05
-0.14783	-4.64906e-05		-0.02147	-6.88188e-05
-0.14569	-4.60182e-05		-0.01963	-6.82483e-05
-0.14354	-4.55398e-05		-0.01748	-6.77024e-05
-0.14201	-4.51594e-05		-0.01564	-6.70276e-05
-0.13955	-4.47117e-05		-0.0138	-6.64449e-05
-0.13618	-4.38283e-05		-0.01166	-6.58805e-05
-0.13372	-4.3399e-05		-0.00951	-6.52487e-05
-0.13158	-4.28776e-05		-0.00767	-6.46353e-05
-0.13004	-4.24972e-05		-0.00583	-6.412e-05
-0.1282	-4.20985e-05		-0.00368	-6.34698e-05
-0.12575	-4.16017e-05		-0.00153	-6.2838e-05
-0.12391	-4.11661e-05		0.000306238	-6.22921e-05
-0.12176	-4.07797e-05		0.00429	-6.10284e-05
-0.11992	-4.03135e-05		0.00613	-6.04886e-05
-0.11747	-3.9835e-05		0.00828	-5.99243e-05
-0.11624	-3.94424e-05		0.01012	-5.92618e-05
-0.11379	-3.90192e-05		0.01227	-5.87159e-05
-0.11164	-3.85346e-05		0.01411	-5.81577e-05
-0.1098	-3.8142e-05		0.01625	-5.75013e-05
-0.10796	-3.77249e-05		0.0184	-5.69002e-05
-0.10551	-3.72526e-05		0.02024	-5.63604e-05
-0.10367	-3.68477e-05		0.02208	-5.57408e-05
-0.10183	-3.64551e-05		0.02423	-5.50967e-05
-0.09968	-3.59644e-05		0.02607	-5.45508e-05
-0.09784	-3.55166e-05		0.02822	-5.39619e-05
-0.09569	-3.5167e-05		0.03067	-5.33178e-05
-0.09355	-3.46885e-05		0.0322	-5.27719e-05
-0.0914	-3.42162e-05		0.03404	-5.22076e-05
-0.08956	-3.38727e-05		0.03834	-5.09869e-05
-0.08772	-3.34371e-05		0.04018	-5.04348e-05
-0.08588	-3.29403e-05		0.04202	-4.97846e-05
-0.08373	-3.256e-05		0.04417	-4.91957e-05
-0.08158	-3.21551e-05		0.04631	-4.86436e-05
-0.07974	-3.16705e-05		0.04846	-4.80425e-05
-0.0776	-3.12718e-05		0.05061	-4.74045e-05
-0.07576	-3.08915e-05		0.05245	-4.68463e-05
-0.07392	-3.0413e-05		0.05429	-4.62513e-05
-0.07146	-2.99898e-05		0.05643	-4.56134e-05
-0.06993	-2.9634e-05		0.05827	-4.50797e-05
-0.06778	-2.91739e-05		0.06011	-4.45154e-05
-0.06564	-2.86832e-05		0.06226	-4.38774e-05
-0.06349	-2.83274e-05		0.06441	-4.33008e-05
-0.06196	-2.79164e-05		0.06594	-4.27671e-05
-0.0595	-2.74502e-05		0.0684	-4.21169e-05
-0.05766	-2.70699e-05		0.07238	-4.09944e-05
-0.05613	-2.67019e-05		0.07422	-4.0381e-05
-0.05367	-2.62173e-05		0.07637	-3.97491e-05
-0.05153	-2.58124e-05		0.07821	-3.92093e-05
-0.04969	-2.54505e-05		0.08036	-3.86205e-05
-0.04785	-2.49536e-05		0.0825	-3.79825e-05
-0.0457	-2.45672e-05		0.08434	-3.74366e-05
-0.04386	-2.4193e-05		0.08618	-3.68784e-05
-0.04171	-2.37513e-05		0.08833	-3.62404e-05
-0.03957	-2.33097e-05		0.09048	-3.56577e-05
-0.03773	-2.296e-05		0.09201	-3.51179e-05
-0.03589	-2.25307e-05		0.09447	-3.44922e-05
-0.03374	-2.20645e-05		0.09631	-3.39033e-05
-0.0319	-2.17025e-05		0.09815	-3.33697e-05
-0.02975	-2.13161e-05		0.10029	-3.27562e-05
-0.0276	-2.08438e-05		0.10244	-3.21122e-05
-0.02576	-2.04573e-05		0.10643	-3.10019e-05
-0.02392	-2.01077e-05		0.10827	-3.03701e-05
-0.02147	-1.96415e-05		0.11011	-2.98303e-05
-0.01963	-1.92489e-05		0.11225	-2.92905e-05
-0.01779	-1.88747e-05		0.1144	-2.86402e-05
-0.01595	-1.84331e-05		0.11655	-2.8082e-05
-0.0135	-1.79791e-05		0.11808	-2.753e-05
-0.01166	-1.76602e-05		0.12054	-2.68859e-05
-0.00982	-1.72492e-05		0.12238	-2.63277e-05
-0.00736	-1.67952e-05		0.12422	-2.57817e-05
-0.00552	-1.6464e-05		0.12667	-2.51745e-05
-0.00399	-1.60653e-05		0.12851	-2.45488e-05
-0.00153	-1.56175e-05		0.13035	-2.40335e-05
0.000612944	-1.52372e-05		0.13219	-2.34446e-05
0.00429	-1.44459e-05		0.13434	-2.27944e-05
0.00644	-1.40472e-05		0.13618	-2.22792e-05
0.00797	-1.36852e-05		0.14078	-2.10769e-05
0.01043	-1.3262e-05		0.14231	-2.05187e-05
0.01257	-1.28571e-05		0.14415	-1.9985e-05
0.01411	-1.25014e-05		0.14661	-1.93716e-05
0.01871	-1.16548e-05		0.14845	-1.8795e-05
0.02024	-1.13077e-05		0.14998	-1.8249e-05
0.02208	-1.09531e-05		0.15243	-1.76479e-05
0.02454	-1.05102e-05		0.15458	-1.70283e-05
0.02638	-1.0155e-05		0.15611	-1.64947e-05
0.02822	-9.81706e-06		0.15826	-1.59058e-05
0.03036	-9.37111e-06		0.16041	-1.5274e-05
0.03251	-8.97607e-06		0.16255	-1.47526e-05
0.03404	-8.63133e-06		0.16409	-1.41944e-05
0.03864	-7.79157e-06		0.16623	-1.35626e-05
0.04048	-7.46523e-06		0.16838	-1.30044e-05
0.04233	-7.09105e-06		0.17022	-1.24523e-05
0.04447	-6.65921e-06		0.17452	-1.12843e-05
0.04662	-6.31631e-06		0.17636	-1.07568e-05
0.04815	-5.95317e-06		0.1782	-1.01526e-05
0.05061	-5.51703e-06		0.18034	-9.55084e-06
0.05245	-5.14531e-06		0.18188	-9.02698e-06
0.05429	-4.81529e-06		0.18433	-8.43013e-06
0.05643	-4.40676e-06		0.18648	-7.81242e-06
0.05858	-4.02951e-06		0.18832	-7.28366e-06
0.06011	-3.69397e-06		0.19016	-6.71442e-06
0.06226	-3.30077e-06		0.19261	-6.09732e-06
0.06441	-2.87691e-06		0.19445	-5.55139e-06
0.06625	-2.54382e-06		0.19629	-5.02324e-06
0.0684	-2.17332e-06		0.19844	-4.40001e-06
0.07208	-1.41637e-06		0.20028	-3.83567e-06
0.07422	-1.06795e-06		0.20243	-3.29464e-06
0.07637	-6.59419e-07		0.20457	-2.68e-06
0.0822	4.31045e-07		0.20641	-2.10339e-06
0.08434	8.08662e-07		0.20856	-1.57279e-06
0.08618	1.13831e-06		0.21009	-9.92502e-07
0.08833	1.51795e-06		0.21255	-3.87677e-07
0.09048	1.92152e-06		0.21653	6.99474e-07
0.09201	2.00997e-06		0.21837	1.3116e-06
0.09416	2.00997e-06		0.22021	1.86373e-06
0.09815	3.35598e-06		0.22236	2.00997e-06
0.10029	3.6952e-06		0.2285	4.116e-06
0.10244	4.11048e-06		0.23034	4.70856e-06
0.10612	4.77235e-06		0.23248	5.2962e-06
0.10827	5.16555e-06		0.23432	5.83294e-06
0.11011	5.51274e-06		0.23647	6.41814e-06
0.11225	5.84214e-06		0.23862	7.02419e-06
0.1144	6.2243e-06		0.24046	7.55418e-06
0.11655	6.61872e-06		0.2423	8.11422e-06
0.11808	6.94138e-06		0.24444	8.72211e-06
0.12054	7.30268e-06		0.24659	9.25701e-06
0.12238	7.67931e-06		0.24812	9.79252e-06
0.12422	8.00013e-06		0.25058	1.04176e-05
0.12636	8.32401e-06		0.25273	1.09715e-05
0.1282	8.71598e-06		0.25426	1.15101e-05
0.13035	9.06195e-06		0.2561	1.2099e-05
0.13219	9.38092e-06		0.25855	1.26676e-05
0.13434	9.77044e-06		0.26039	1.31988e-05
0.13648	1.01176e-05		0.26254	1.3773e-05
0.14047	1.08028e-05		0.26469	1.43821e-05
0.14262	1.11678e-05		0.26653	1.49108e-05
0.14446	1.14843e-05		0.26837	1.54789e-05
0.1463	1.18321e-05		0.27051	1.60849e-05
0.14845	1.22161e-05		0.27235	1.66284e-05
0.15029	1.25332e-05		0.27481	1.71633e-05
0.15213	1.28602e-05		0.27665	1.77712e-05
0.15427	1.32565e-05		0.27849	1.83177e-05
0.15642	1.35718e-05		0.28002	1.88361e-05
0.15826	1.38834e-05		0.28217	1.94482e-05
0.16071	1.42674e-05		0.28462	2.00157e-05
0.16225	1.45863e-05		0.28646	2.00997e-05
0.16439	1.49041e-05		0.29076	2.17639e-05
0.16623	1.52789e-05		0.2926	2.22791e-05
0.16869	1.56506e-05		0.29413	2.28496e-05
0.17053	1.59401e-05		0.29658	2.34324e-05
0.17237	1.62971e-05		0.29842	2.39783e-05
0.17452	1.66701e-05		0.30027	2.45181e-05
0.17636	1.69578e-05		0.30272	2.51376e-05
0.1785	1.72946e-05		0.30456	2.56959e-05
0.18065	1.76712e-05		0.30609	2.62173e-05
0.18249	1.79883e-05		0.30824	2.68123e-05
0.18433	1.83012e-05		0.31039	2.73705e-05
0.18648	1.86833e-05		0.31468	2.84807e-05
0.18862	1.89925e-05		0.31652	2.90819e-05
0.19016	1.93023e-05		0.31836	2.96033e-05
0.19476	2.00402e-05		0.32051	3.01615e-05
0.19629	2.03101e-05		0.32265	3.07872e-05
0.19844	2.06659e-05		0.3248	3.13086e-05
0.20059	2.10339e-05		0.32634	3.18361e-05
0.20243	2.13345e-05		0.32848	3.24495e-05
0.20427	2.16351e-05		0.33063	3.29771e-05
0.20641	2.20215e-05		0.33247	3.35169e-05
0.20856	2.23037e-05		0.33462	3.41364e-05
0.2104	2.26165e-05		0.33646	3.46946e-05
0.21224	2.29846e-05		0.3383	3.52283e-05
0.21439	2.3279e-05		0.34044	3.5811e-05
0.21653	2.35796e-05		0.34259	3.6406e-05
0.21837	2.39231e-05		0.34443	3.69029e-05
0.22021	2.4285e-05		0.34872	3.80807e-05
0.22236	2.45549e-05		0.35026	3.86143e-05
0.22451	2.48861e-05		0.35241	3.91541e-05
0.22635	2.52174e-05		0.35455	3.97614e-05
0.22819	2.55118e-05		0.35639	4.02951e-05
0.23034	2.58185e-05		0.35854	4.08287e-05
0.23279	2.61866e-05		0.36069	4.14422e-05
0.23463	2.64688e-05		0.36253	4.19636e-05
0.23647	2.67755e-05		0.36437	4.25034e-05
0.23831	2.7119e-05		0.36651	4.31106e-05
0.24046	2.74073e-05		0.36866	4.37056e-05
0.2426	2.7671e-05		0.3705	4.42086e-05
0.24444	2.8033e-05		0.37234	4.47791e-05
0.24659	2.83519e-05		0.37449	4.53864e-05
0.24874	2.86157e-05		0.37663	4.59017e-05
0.25058	2.89347e-05		0.37817	4.64231e-05
0.25273	2.92966e-05		0.38246	4.75885e-05
0.25426	2.95604e-05		0.38461	4.81222e-05
0.25641	2.98487e-05		0.38645	4.8754e-05
0.25855	3.02106e-05		0.3886	4.92938e-05
0.2607	3.04437e-05		0.39044	4.98091e-05
0.26254	3.07258e-05		0.39258	5.0398e-05
0.26469	3.10877e-05		0.39442	5.09685e-05
0.26653	3.13638e-05		0.39626	5.15021e-05
0.26867	3.16582e-05		0.39841	5.20542e-05
0.27082	3.19772e-05		0.40056	5.26615e-05
0.27235	3.23084e-05		0.4024	5.3189e-05
0.2745	3.25477e-05		0.40455	5.37288e-05
0.27665	3.28544e-05		0.40669	5.43545e-05
0.27849	3.31918e-05		0.40823	5.48636e-05
0.28064	3.34371e-05		0.41037	5.5385e-05
0.28248	3.37377e-05		0.41191	5.598e-05
0.28462	3.41057e-05		0.41651	5.70658e-05
0.28646	3.43511e-05		0.41865	5.76547e-05
0.2883	3.46087e-05		0.4208	5.82435e-05
0.29045	3.49461e-05		0.42264	5.87527e-05
0.2926	3.52099e-05		0.42448	5.93231e-05
0.29413	3.54552e-05		0.42632	5.99181e-05
0.29658	3.57926e-05		0.42847	6.04395e-05
0.29842	3.61239e-05		0.43062	6.09609e-05
0.30057	3.63754e-05		0.43276	6.15866e-05
0.30272	3.66759e-05		0.4343	6.21142e-05
0.30456	3.69949e-05		0.43644	6.26294e-05
0.3064	3.72403e-05		0.4389	6.3249e-05
0.30855	3.75163e-05		0.44043	6.37949e-05
0.311	3.78353e-05		0.44258	6.42979e-05
0.31437	3.83628e-05		0.44442	6.49113e-05
0.31683	3.87002e-05		0.44656	6.54879e-05
0.31836	3.89885e-05		0.45024	6.65614e-05
0.32051	3.92093e-05		0.4527	6.71687e-05
0.32265	3.95406e-05		0.45454	6.76717e-05
0.3248	3.98596e-05		0.45638	6.82176e-05
0.32634	4.00558e-05		0.45883	6.8831e-05
0.32848	4.03748e-05		0.46067	6.93402e-05
0.33063	4.06999e-05		0.46251	6.98432e-05
0.33247	4.09269e-05		0.46497	7.04566e-05
0.33462	4.12152e-05		0.4665	7.10025e-05
0.33676	4.15648e-05		0.46865	7.15362e-05
0.3383	4.17918e-05		0.47079	7.21189e-05
0.34044	4.20372e-05		0.47263	7.27017e-05
0.34228	4.23684e-05		0.47447	7.32047e-05
0.34474	4.26322e-05		0.47631	7.37813e-05
0.34872	4.31904e-05		0.47877	7.43885e-05
0.35087	4.34971e-05		0.48061	7.48609e-05
0.35271	4.37056e-05		0.48245	7.54314e-05
0.35455	4.40001e-05		0.4849	7.60386e-05
0.3567	4.43313e-05		0.48644	7.65539e-05
0.35854	4.45522e-05		0.48858	7.70876e-05
0.36038	4.48221e-05		0.49042	7.76887e-05
0.36253	4.5141e-05		0.49257	7.82162e-05
0.36467	4.53803e-05		0.49472	7.87254e-05
0.36651	4.56195e-05		0.49656	7.93081e-05
0.36866	4.59569e-05		0.4984	7.9897e-05
0.37081	4.62022e-05		0.50054	8.04e-05
0.37234	4.64353e-05		0.50269	8.09705e-05
0.37479	4.67604e-05		0.50453	8.159e-05
0.37694	4.7061e-05		0.50668	8.20746e-05
0.37848	4.72512e-05		0.50821	8.26144e-05
0.38246	4.78769e-05		0.51067	8.32217e-05
0.38461	4.80854e-05		0.51251	8.3737e-05
0.38645	4.83492e-05		0.51435	8.42645e-05
0.3889	4.86804e-05		0.51649	8.48656e-05
0.39074	4.89135e-05		0.51833	8.53932e-05
0.39258	4.91466e-05		0.52079	8.59146e-05
0.39473	4.94779e-05		0.52263	8.65096e-05
0.39657	4.9711e-05		0.52477	8.70801e-05
0.39841	4.99441e-05		0.52631	8.75708e-05
0.40025	5.02569e-05		0.52845	8.81229e-05
0.4027	5.05452e-05		0.53091	8.87424e-05
0.40455	5.07538e-05		0.53244	8.92209e-05
0.40669	5.10482e-05		0.53459	8.97852e-05
0.40853	5.1361e-05		0.53674	9.04109e-05
0.41068	5.15819e-05		0.53858	9.092e-05
0.41252	5.18272e-05		0.54042	9.14169e-05
0.41651	5.23793e-05		0.54256	9.20242e-05
0.41835	5.26063e-05		0.54471	9.25272e-05
0.42049	5.29498e-05		0.54655	9.30424e-05
0.42264	5.31767e-05		0.5487	9.36497e-05
0.42448	5.33976e-05		0.55054	9.42263e-05
0.42663	5.36859e-05		0.55238	9.47293e-05
0.42908	5.39987e-05		0.55452	9.52753e-05
0.43062	5.4195e-05		0.55698	9.58825e-05
0.43246	5.44833e-05		0.55882	9.63733e-05
0.43491	5.47961e-05		0.56066	9.69131e-05
0.43644	5.5017e-05		0.56311	9.75326e-05
0.43859	5.52562e-05		0.56495	9.80111e-05
0.44074	5.55752e-05		0.56679	9.85386e-05
0.44258	5.58083e-05		0.56894	9.9152e-05
0.44442	5.60291e-05		0.57047	9.96857e-05
0.44656	5.63297e-05		0.57262	0.000100189
0.45024	5.6802e-05		0.57446	0.000100778
0.4527	5.70964e-05		0.57691	0.000101336
0.45454	5.74032e-05		0.57845	0.000101802
0.45638	5.75994e-05		0.5809	0.000102409
0.45853	5.78693e-05		0.58274	0.000102992
0.46037	5.81883e-05		0.58458	0.000103489
0.46282	5.83846e-05		0.58642	0.000104047
0.46435	5.86361e-05		0.59072	0.000105139
0.4665	5.8949e-05		0.59225	0.000105642
0.46865	5.9182e-05		0.59501	0.000106237
0.47049	5.94029e-05		0.59654	0.000106764
0.47263	5.97219e-05		0.59838	0.000107267
0.47447	5.99672e-05		0.60084	0.000107875
0.47662	6.01512e-05		0.60268	0.000108445
0.47877	6.04518e-05		0.60452	0.000108911
0.48092	6.07463e-05		0.60666	0.000109494
0.48245	6.09671e-05		0.6085	0.000110083
0.48429	6.12493e-05		0.61035	0.000110574
0.48674	6.15682e-05		0.61249	0.000111089
0.48858	6.17461e-05		0.61464	0.000111721
0.49073	6.19915e-05		0.61679	0.000112224
0.49257	6.23043e-05		0.61863	0.000112721
0.49441	6.25374e-05		0.62077	0.000113328
0.49656	6.27398e-05		0.62445	0.000114346
0.4987	6.30527e-05		0.62691	0.000114947
0.50054	6.33042e-05		0.62875	0.000115481
0.50238	6.35127e-05		0.63028	0.00011599
0.50453	6.38256e-05		0.63273	0.000116585
0.50668	6.41016e-05		0.63488	0.000117156
0.50852	6.43102e-05		0.63642	0.000117653
0.51036	6.45617e-05		0.63856	0.000118192
0.51281	6.48745e-05		0.64071	0.000118775
0.51465	6.50831e-05		0.64286	0.000119272
0.51649	6.53284e-05		0.64439	0.000119763
0.51864	6.5672e-05		0.64654	0.000120376
0.52048	6.58866e-05		0.64868	0.000120885
0.52263	6.60891e-05		0.65052	0.000121388
0.52477	6.64081e-05		0.65267	0.000122008
0.52661	6.66105e-05		0.65482	0.000122523
0.52845	6.68497e-05		0.6588	0.00012359
0.5306	6.71441e-05		0.66065	0.000124179
0.53306	6.74386e-05		0.66249	0.000124645
0.53428	6.76594e-05		0.66463	0.000125198
0.53643	6.79232e-05		0.66678	0.000125793
0.53858	6.82115e-05		0.66893	0.000126289
0.54042	6.842e-05		0.67077	0.000126823
0.54256	6.86715e-05		0.67261	0.0001274
0.54471	6.89721e-05		0.67475	0.000127909
0.54686	6.91929e-05		0.67659	0.000128412
0.5487	6.94199e-05		0.67874	0.000129001
0.55054	6.97389e-05		0.68089	0.000129522
0.55268	6.99474e-05		0.68242	0.000130025
0.55483	7.01744e-05		0.68487	0.000130602
0.55698	7.0475e-05		0.68702	0.00013116
0.55882	7.0751e-05		0.68886	0.000131644
0.56097	7.09596e-05		0.69285	0.000132785
0.56281	7.12172e-05		0.69469	0.000133295
0.56495	7.15239e-05		0.69653	0.000133804
0.56649	7.17447e-05		0.69868	0.000134386
0.56863	7.19962e-05		0.70082	0.000134902
0.57109	7.22845e-05		0.70266	0.000135386
0.57262	7.25176e-05		0.70481	0.000135994
0.57477	7.27262e-05		0.70696	0.000136515
0.57691	7.30206e-05		0.70849	0.000137012
0.57875	7.32599e-05		0.71064	0.000137576
0.58059	7.3493e-05		0.71279	0.000138128
0.58274	7.37874e-05		0.71463	0.000138613
0.58458	7.4088e-05		0.71647	0.000139171
0.58673	7.42904e-05		0.71861	0.00013976
0.59072	7.48363e-05		0.72076	0.000140251
0.59256	7.50694e-05		0.72229	0.000140772
0.5944	7.52964e-05		0.72659	0.000141864
0.59685	7.56092e-05		0.72843	0.000142361
0.59869	7.58301e-05		0.73088	0.00014295
0.60053	7.60754e-05		0.73272	0.000143459
0.60268	7.63515e-05		0.73487	0.000143962
0.60452	7.6603e-05		0.73671	0.000144526
0.60636	7.68177e-05		0.73886	0.000145103
0.6085	7.70998e-05		0.7407	0.000145581
0.61065	7.74065e-05		0.74254	0.000146121
0.6128	7.75783e-05		0.74499	0.000146698
0.61464	7.78727e-05		0.74683	0.000147182
0.61679	7.81733e-05		0.74836	0.000147698
0.61893	7.83696e-05		0.75082	0.000148293
0.62077	7.86456e-05		0.75266	0.000148789
0.62476	7.91609e-05		0.7545	0.000149311
0.6266	7.93817e-05		0.75664	0.000149887
0.62905	7.967e-05		0.75879	0.000150397
0.63089	7.99154e-05		0.76063	0.000150875
0.63243	8.01546e-05		0.76278	0.000151433
0.63488	8.04552e-05		0.76493	0.000151991
0.63672	8.07312e-05		0.76677	0.000152494
0.63856	8.09337e-05		0.76861	0.000153028
0.64102	8.12036e-05		0.77075	0.000153635
0.64286	8.1498e-05		0.7729	0.000154102
0.6447	8.17004e-05		0.77443	0.000154623
0.64654	8.19642e-05		0.77689	0.0001552
0.64868	8.22648e-05		0.77873	0.000155709
0.65083	8.25101e-05		0.78057	0.000156187
0.65267	8.27126e-05		0.78271	0.000156776
0.65451	8.30377e-05		0.78517	0.000157285
0.6585	8.34732e-05		0.7867	0.000157782
0.66065	8.37922e-05		0.78885	0.000158352
0.66279	8.40375e-05		0.79069	0.000158911
0.66494	8.42706e-05		0.79284	0.000159383
0.66678	8.45528e-05		0.79468	0.000159929
0.66893	8.48472e-05		0.79682	0.000160506
0.67077	8.50497e-05		0.79866	0.000160978
0.67291	8.53196e-05		0.8005	0.000161505
0.67475	8.56201e-05		0.80296	0.000162082
0.6769	8.58164e-05		0.80449	0.000162603
0.67874	8.60618e-05		0.80694	0.00016307
0.68119	8.63808e-05		0.80878	0.000163658
0.68303	8.662e-05		0.81093	0.000164143
0.68487	8.68531e-05		0.81277	0.000164652
0.68672	8.71721e-05		0.81461	0.000165223
0.68886	8.74113e-05		0.81707	0.000165769
0.69254	8.79266e-05		0.8186	0.000166253
0.695	8.82026e-05		0.82075	0.000166811
0.69684	8.84173e-05		0.82289	0.000167351
0.69868	8.86811e-05		0.82473	0.000167836
0.70082	8.90062e-05		0.82688	0.000168357
0.70266	8.92086e-05		0.82903	0.000168915
0.70481	8.9454e-05		0.83056	0.000169418
0.70665	8.97668e-05		0.83301	0.000169903
0.7088	8.99815e-05		0.83485	0.000170486
0.71064	9.0233e-05		0.83669	0.000170995
0.71279	9.05274e-05		0.83884	0.000171498
0.71463	9.07851e-05		0.84068	0.000172056
0.71677	9.10059e-05		0.84283	0.00017259
0.71861	9.12881e-05		0.84436	0.000173056
0.72076	9.15948e-05		0.84682	0.000173596
0.7226	9.18033e-05		0.84866	0.000174179
0.72689	9.23493e-05		0.8505	0.000174669
0.72873	9.25824e-05		0.85295	0.000175203
0.73088	9.284e-05		0.85479	0.000175749
0.73303	9.31528e-05		0.85632	0.000176233
0.73487	9.33982e-05		0.85878	0.000176736
0.73701	9.36374e-05		0.86062	0.000177325
0.73886	9.39319e-05		0.86307	0.00017781
0.7407	9.41834e-05		0.8646	0.000178288
0.74254	9.44103e-05		0.86706	0.000178859
0.74468	9.46864e-05		0.8689	0.000179386
0.74683	9.49747e-05		0.87074	0.000179883
0.74867	9.51955e-05		0.87289	0.000180423
0.75082	9.55022e-05		0.87473	0.000180981
0.75266	9.57721e-05		0.87657	0.00018146
0.7548	9.60113e-05		0.8827	0.000183042
0.75664	9.62506e-05		0.88454	0.000183594
0.75879	9.65511e-05		0.88699	0.000184208
0.76094	9.67842e-05		0.88853	0.000184698
0.76278	9.70173e-05		0.89067	0.000185189
0.76493	9.73302e-05		0.89313	0.000185803
0.76677	9.75817e-05		0.89466	0.000186232
0.76891	9.78332e-05		0.89681	0.000186723
0.77075	9.81276e-05		0.9011	0.000187827
0.77321	9.84037e-05		0.90264	0.000188318
0.77474	9.86184e-05		0.90478	0.00018887
0.77689	9.88883e-05		0.90693	0.000189422
0.77903	9.91827e-05		0.90846	0.000189913
0.78057	9.94158e-05		0.91061	0.000190403
0.78302	9.96796e-05		0.91306	0.000190955
0.78517	9.99924e-05		0.9149	0.000191323
0.7867	0.000100238		0.91705	0.000191937
0.78854	0.000100459		0.91889	0.000192489
0.791	0.000100771		0.92073	0.00019298
0.79284	0.000100998		0.92288	0.00019347
0.79468	0.00010125		0.92472	0.000194022
0.79652	0.000101544		0.92687	0.000194574
0.79897	0.000101833		0.92901	0.000195004
0.8005	0.000102047		0.93085	0.000195495
0.80296	0.00010236		0.93484	0.000196599
0.8048	0.000102655		0.93668	0.000197089
0.80664	0.000102863		0.93883	0.000197642
0.80878	0.000103127		0.94067	0.000198132
0.81093	0.000103428		0.94281	0.000198562
0.81308	0.000103654		0.94496	0.000199175
0.81461	0.0001039		0.9468	0.000199666
0.81676	0.000104237		0.94895	0.000200095
0.8186	0.000104464		0.9511	0.000200709
0.82075	0.000104685		0.95294	0.000201261
0.82289	0.000105004		0.95478	0.00020169
0.82473	0.000105286		0.95692	0.000202242
0.82657	0.000105489		0.95907	0.000202794
0.82872	0.000105795		0.96091	0.000203224
0.83087	0.000106102		0.96275	0.000203714
0.83271	0.000106317		0.9652	0.000204266
0.83485	0.000106605		0.96858	0.000205248
0.83669	0.000106918		0.97103	0.000205861
0.83884	0.000107126		0.97318	0.000206413
0.84068	0.000107372		0.97471	0.000206843
0.84283	0.000107703		0.97686	0.000207333
0.84467	0.000107936		0.97901	0.000207886
0.84682	0.000108157		0.98085	0.000208315
0.84896	0.000108488		0.98269	0.000208867
0.8508	0.000108776		0.98514	0.000209358
0.85264	0.000108979		0.98667	0.000209848
0.85448	0.000109261		0.98882	0.0002104
0.85724	0.00010958		0.99097	0.000211014
0.85878	0.00010977		0.99281	0.000211505
0.86092	0.000110034		0.99465	0.000211873
0.86307	0.000110365		0.9971	0.000212486
0.86491	0.000110598		0.99894	0.000213038
0.86675	0.00011085		0.99956	0.000212977
0.86921	0.000111169		0.99772	0.000212302
0.87074	0.000111414		0.99588	0.000211443
0.87258	0.000111647		0.99373	0.000210769
0.87503	0.000111954		0.99189	0.000210032
0.87687	0.00011223		0.98974	0.000209235
0.87871	0.000112439		0.9879	0.00020856
0.88086	0.000112739		0.98575	0.000207824
0.8827	0.000113058		0.98391	0.000207088
0.88485	0.000113285		0.98177	0.000206352
0.88699	0.000113537		0.97962	0.000205677
0.88914	0.000113856		0.97778	0.000205002
0.89098	0.000114082		0.97533	0.000204205
0.89282	0.000114328		0.97379	0.00020353
0.89466	0.000114647		0.97165	0.000202794
0.89712	0.00011488		0.9695	0.000202058
0.9011	0.000115457		0.96582	0.000200647
0.90294	0.00011569		0.96367	0.000199911
0.90478	0.000115917		0.96152	0.000199175
0.90693	0.000116217		0.95999	0.000198623
0.90908	0.000116512		0.95754	0.000197764
0.91092	0.000116714		0.95539	0.000197028
0.91276	0.000117002		0.95355	0.000196476
0.91521	0.000117334		0.95171	0.000195679
0.91705	0.000117548		0.94956	0.000194942
0.91859	0.0001178		0.94772	0.000194329
0.92073	0.000118143		0.94558	0.000193593
0.92288	0.000118364		0.94373	0.000192857
0.92472	0.000118585		0.94159	0.000192182
0.92717	0.000118922		0.93975	0.000191507
0.92901	0.000119143		0.9376	0.00019071
0.93055	0.000119389		0.93576	0.000190035
0.93515	0.000120002		0.93392	0.00018936
0.93699	0.00012021		0.93147	0.000188747
0.93852	0.000120487		0.92963	0.00018795
0.94097	0.000120793		0.92779	0.000187275
0.94281	0.000121002		0.92564	0.000186539
0.94496	0.000121259		0.92349	0.000185925
0.94711	0.000121591		0.92196	0.000185189
0.94895	0.000121842		0.91951	0.000184514
0.95048	0.000122057		0.91766	0.000183778
0.95263	0.0001224		0.91552	0.000183042
0.95478	0.00012264		0.91368	0.00018249
0.95662	0.00012286		0.91153	0.000181693
0.95907	0.000123149		0.90969	0.000181018
0.96122	0.000123443		0.90785	0.000180405
0.96275	0.000123676		0.9054	0.000179669
0.9649	0.000123952		0.90356	0.000178871
0.96888	0.000124517		0.90202	0.000178319
0.97073	0.000124731		0.89957	0.000177644
0.97287	0.000125069		0.89773	0.000176908
0.97471	0.000125308		0.89589	0.000176233
0.97655	0.000125504		0.89374	0.000175559
0.97931	0.00012586		0.89159	0.000174823
0.98085	0.000126093		0.88945	0.000174148
0.98269	0.000126326		0.88791	0.000173473
0.98514	0.000126627		0.88546	0.000172737
0.98729	0.000126952		0.88362	0.000172062
0.98882	0.000127148		0.88178	0.00017151
0.99097	0.000127412		0.87963	0.000170713
0.99311	0.000127725		0.87749	0.000169977
0.99465	0.000127952		0.87565	0.000169425
0.9971	0.000128197		0.8735	0.00016875
0.99894	0.000128534		0.87166	0.000167952
0.99956	0.000128056		0.86982	0.000167339
0.99802	0.000127228		0.86767	0.000166664
0.99588	0.000126351		0.86552	0.000165989
0.99373	0.000125455		0.86368	0.000165315
0.99189	0.000124664		0.86184	0.00016464
0.99005	0.000123897		0.8597	0.000163904
0.98759	0.000123057		0.85786	0.00016329
0.98575	0.00012229		0.85571	0.000162616
0.98391	0.000121578		0.85356	0.000161941
0.98146	0.000120732		0.85142	0.000161205
0.97962	0.000119959		0.84958	0.000160591
0.97778	0.00011926		0.84774	0.000159917
0.97594	0.000118462		0.84528	0.000159181
0.97318	0.000117702		0.84375	0.000158567
0.97195	0.000117008		0.8416	0.000157892
0.96981	0.000116254		0.83945	0.000157218
0.96582	0.0001148		0.83761	0.000156482
0.96367	0.000114089		0.83577	0.000155868
0.96152	0.000113328		0.83332	0.000155132
0.95968	0.000112629		0.83148	0.000154519
0.95815	0.00011196		0.82995	0.000153905
0.9557	0.000111187		0.82535	0.000152494
0.95386	0.000110482		0.82381	0.000151881
0.95171	0.000109862		0.82167	0.000151206
0.94956	0.000109102		0.81921	0.00015047
0.94772	0.000108378		0.81768	0.000149795
0.94588	0.000107728		0.81553	0.000149182
0.94373	0.000107028		0.81338	0.000148507
0.94159	0.00010628		0.81124	0.000147832
0.94005	0.000105624		0.8097	0.000147158
0.93791	0.000104979		0.80756	0.000146483
0.93545	0.000104262		0.80541	0.000145808
0.93361	0.000103618		0.80357	0.000145195
0.93177	0.00010298		0.80173	0.000144459
0.92993	0.000102237		0.79928	0.000143845
0.92779	0.000101575		0.79744	0.000143293
0.92595	0.000100937		0.7956	0.000142557
0.9238	0.000100268		0.79192	0.000141208
0.92165	9.95691e-05		0.78946	0.000140533
0.91981	9.8968e-05		0.78762	0.000139858
0.91766	9.8281e-05		0.78547	0.000139183
0.91582	9.75878e-05		0.78149	0.000137772
0.91398	9.69805e-05		0.77965	0.000137141
0.91184	9.63303e-05		0.77781	0.000136515
0.90969	9.56556e-05		0.77566	0.000135791
0.90754	9.50238e-05		0.77382	0.000135116
0.9057	9.44103e-05		0.77167	0.000134546
0.90356	9.37295e-05		0.76953	0.000133834
0.90172	9.31038e-05		0.76738	0.000133147
0.89988	9.24842e-05		0.76585	0.000132546
0.89742	9.1834e-05		0.76339	0.000131896
0.89589	9.11777e-05		0.76124	0.000131172
0.89374	9.05949e-05		0.75756	0.000129921
0.89159	8.99386e-05		0.75542	0.000129203
0.88945	8.92761e-05		0.75327	0.000128584
0.88761	8.86933e-05		0.75174	0.000127976
0.88577	8.80738e-05		0.74959	0.000127271
0.88393	8.74297e-05		0.74744	0.000126627
0.88209	8.68347e-05		0.74591	0.000126013
0.87994	8.62336e-05		0.74346	0.00012532
0.87749	8.55833e-05		0.74131	0.000124639
0.87595	8.49515e-05		0.73978	0.000124044
0.87381	8.4381e-05		0.73763	0.000123351
0.87166	8.37492e-05		0.73517	0.00012267
0.86982	8.31358e-05		0.73364	0.000122069
0.86798	8.2596e-05		0.7318	0.000121419
0.86583	8.19397e-05		0.72935	0.000120732
0.86368	8.13201e-05		0.72751	0.000120106
0.86184	8.07619e-05		0.72352	0.000118769
0.8597	8.01362e-05		0.72168	0.000118149
0.85755	7.94921e-05		0.71984	0.000117536
0.85571	7.89585e-05		0.71769	0.000116855
0.85387	7.8388e-05		0.71524	0.000116193
0.85142	7.77439e-05		0.71371	0.000115585
0.84958	7.71796e-05		0.71125	0.000114917
0.84774	7.66275e-05		0.70972	0.000114217
0.84559	7.6008e-05		0.70726	0.00011361
0.84375	7.53884e-05		0.70573	0.000112966
0.84191	7.48731e-05		0.70328	0.000112291
0.84007	7.42536e-05		0.70144	0.000111678
0.83761	7.36525e-05		0.6996	0.000111089
0.83577	7.31311e-05		0.69714	0.000110371
0.83332	7.25299e-05		0.69561	0.000109727
0.83148	7.1941e-05		0.69377	0.000109145
0.82964	7.13951e-05		0.68948	0.000107777
0.82565	7.02357e-05		0.68794	0.000107182
0.82351	6.96837e-05		0.68579	0.000106519
0.82167	6.91439e-05		0.68334	0.000105838
0.81952	6.8555e-05		0.6815	0.000105262
0.81768	6.79784e-05		0.67935	0.000104587
0.81553	6.74877e-05		0.67721	0.000103912
0.81369	6.68804e-05		0.67537	0.000103299
0.81154	6.63038e-05		0.67353	0.000102685
0.8097	6.57701e-05		0.67169	0.000101992
0.80756	6.52119e-05		0.66923	0.00010136
0.80541	6.46353e-05		0.66739	0.000100778
0.80357	6.41262e-05		0.66555	0.000100097
0.80173	6.36048e-05		0.66341	9.94342e-05
0.79958	6.30097e-05		0.66157	9.88576e-05
0.79774	6.24761e-05		0.65942	9.81828e-05
0.7956	6.19731e-05		0.65758	9.75019e-05
0.79192	6.08505e-05		0.65543	9.69192e-05
0.78977	6.03353e-05		0.65359	9.62628e-05
0.78762	5.97771e-05		0.65144	9.55881e-05
0.78517	5.92189e-05		0.6493	9.49685e-05
0.78363	5.87281e-05		0.64776	9.43858e-05
0.78179	5.81945e-05		0.64562	9.36926e-05
0.77934	5.76178e-05		0.64347	9.30547e-05
0.77781	5.7121e-05		0.64163	9.2472e-05
0.77566	5.66119e-05		0.63948	9.17727e-05
0.77351	5.60352e-05		0.63734	9.11224e-05
0.77167	5.55384e-05		0.6355	9.05581e-05
0.76983	5.50476e-05		0.63365	8.99018e-05
0.76769	5.44833e-05		0.6312	8.92331e-05
0.76554	5.39742e-05		0.62936	8.86504e-05
0.7637	5.34957e-05		0.62752	8.80002e-05
0.76186	5.29314e-05		0.62537	8.73254e-05
0.75756	5.19499e-05		0.62323	8.67181e-05
0.75572	5.13978e-05		0.62169	8.6117e-05
0.75358	5.0858e-05		0.61955	8.54238e-05
0.75174	5.04225e-05		0.61709	8.48104e-05
0.7499	4.99072e-05		0.61587	8.42522e-05
0.74775	4.9349e-05		0.61341	8.35468e-05
0.7456	4.88767e-05		0.61157	8.28966e-05
0.74407	4.84105e-05		0.60973	8.232e-05
0.74162	4.78339e-05		0.60758	8.16452e-05
0.73978	4.73493e-05		0.60544	8.09766e-05
0.73794	4.69077e-05		0.6036	8.04e-05
0.73548	4.63495e-05		0.60145	7.97804e-05
0.73333	4.58771e-05		0.5993	7.91057e-05
0.7318	4.54048e-05		0.59746	7.84923e-05
0.72965	4.48895e-05		0.59593	7.79157e-05
0.72751	4.43743e-05		0.59348	7.72348e-05
0.72352	4.34112e-05		0.59164	7.65968e-05
0.72168	4.29143e-05		0.58949	7.6008e-05
0.71984	4.24604e-05		0.58734	7.53455e-05
0.71769	4.19942e-05		0.5855	7.47075e-05
0.71555	4.14728e-05		0.58366	7.41432e-05
0.71371	4.10066e-05		0.58182	7.34746e-05
0.71156	4.05772e-05		0.57937	7.28182e-05
0.70941	4.00313e-05		0.57722	7.22416e-05
0.70757	3.95467e-05		0.57538	7.15975e-05
0.70573	3.91296e-05		0.57323	7.09228e-05
0.70358	3.86327e-05		0.57139	7.034e-05
0.70144	3.81297e-05		0.56955	6.97511e-05
0.6996	3.7731e-05		0.56741	6.90825e-05
0.69776	3.72341e-05		0.56526	6.8463e-05
0.69561	3.67311e-05		0.56373	6.78986e-05
0.69377	3.62895e-05		0.56127	6.723e-05
0.68948	3.53448e-05		0.55943	6.65737e-05
0.68764	3.49093e-05		0.55759	6.60093e-05
0.68549	3.44861e-05		0.55544	6.53591e-05
0.68365	3.39953e-05		0.5533	6.46844e-05
0.68181	3.35169e-05		0.55146	6.41262e-05
0.67966	3.31243e-05		0.54962	6.35005e-05
0.67751	3.26336e-05		0.54747	6.28564e-05
0.67567	3.21551e-05		0.54532	6.22307e-05
0.67383	3.1738e-05		0.54348	6.16602e-05
0.67138	3.12779e-05		0.54134	6.09671e-05
0.66954	3.07994e-05		0.53919	6.03721e-05
0.6677	3.03885e-05		0.53766	5.97893e-05
0.66555	2.99775e-05		0.5352	5.9133e-05
0.66371	2.94867e-05		0.53336	5.85012e-05
0.66157	2.90574e-05		0.53152	5.7943e-05
0.65972	2.86402e-05		0.52937	5.72927e-05
0.65727	2.8174e-05		0.52723	5.66241e-05
0.65574	2.77262e-05		0.52539	5.60475e-05
0.65359	2.73521e-05		0.52324	5.54218e-05
0.65144	2.68736e-05		0.5214	5.47593e-05
0.6496	2.64258e-05		0.51925	5.41705e-05
0.64746	2.60455e-05		0.51527	5.29252e-05
0.64592	2.55916e-05		0.51373	5.23302e-05
0.64347	2.51008e-05		0.51159	5.17475e-05
0.64194	2.47451e-05		0.50944	5.10911e-05
0.63979	2.43341e-05		0.5076	5.04593e-05
0.63734	2.38556e-05		0.50545	4.98888e-05
0.6358	2.3463e-05		0.5033	4.92509e-05
0.63365	2.30704e-05		0.50116	4.86007e-05
0.63151	2.26104e-05		0.49962	4.80486e-05
0.62967	2.21994e-05		0.49748	4.74291e-05
0.62783	2.18314e-05		0.49502	4.67666e-05
0.62568	2.13836e-05		0.49318	4.61777e-05
0.62353	2.09112e-05		0.49165	4.55888e-05
0.62169	2.05677e-05		0.4892	4.49325e-05
0.61955	2.01445e-05		0.48736	4.43129e-05
0.61771	1.96967e-05		0.48552	4.37547e-05
0.61556	1.93409e-05		0.48153	4.2485e-05
0.61372	1.89606e-05		0.47969	4.19206e-05
0.61127	1.84944e-05		0.47723	4.12704e-05
0.60973	1.81202e-05		0.47539	4.06263e-05
0.60758	1.77583e-05		0.47325	4.0062e-05
0.60544	1.72982e-05		0.47141	3.94363e-05
0.6036	1.69118e-05		0.46926	3.87861e-05
0.60176	1.65621e-05		0.46711	3.82033e-05
0.59961	1.61266e-05		0.46527	3.76513e-05
0.59716	1.57156e-05		0.46313	3.69642e-05
0.59562	1.53844e-05		0.46129	3.63815e-05
0.59378	1.49489e-05		0.45945	3.5811e-05
0.59133	1.4544e-05		0.4573	3.51363e-05
0.58949	1.41882e-05		0.45515	3.45167e-05
0.58734	1.38325e-05		0.45362	3.39647e-05
0.5855	1.33785e-05		0.45147	3.3339e-05
0.58366	1.30411e-05		0.44718	3.21367e-05
0.58182	1.2716e-05		0.44534	3.15233e-05
0.57753	1.18726e-05		0.4435	3.08792e-05
0.57538	1.1545e-05		0.44135	3.0278e-05
0.57354	1.11322e-05		0.43951	2.97198e-05
0.57139	1.07261e-05		0.43736	2.90574e-05
0.56955	1.04262e-05		0.43522	2.84685e-05
0.56741	1.00403e-05		0.43338	2.79103e-05
0.56526	9.62199e-06		0.43123	2.72846e-05
0.56373	9.30424e-06		0.42908	2.66589e-05
0.56158	8.93865e-06		0.42724	2.60884e-05
0.55943	8.50619e-06		0.4254	2.54505e-05
0.55759	8.18476e-06		0.42295	2.48309e-05
0.55575	7.87192e-06		0.42141	2.42727e-05
0.5536	7.45235e-06		0.41957	2.36409e-05
0.55146	7.11007e-06		0.41743	2.30091e-05
0.54962	6.8144e-06		0.41344	2.18498e-05
0.54778	6.40035e-06		0.4116	2.12118e-05
0.54532	6.01512e-06		0.40945	2.06229e-05
0.54318	5.72559e-06		0.407	2.00341e-05
0.54164	5.3324e-06		0.40547	1.939e-05
0.53919	4.94043e-06		0.40332	1.88011e-05
0.53735	4.66071e-06		0.40148	1.8249e-05
0.53551	4.3172e-06		0.39933	1.76295e-05
0.53336	3.91112e-06		0.39718	1.69793e-05
0.53152	3.60687e-06		0.39534	1.64395e-05
0.52968	3.29525e-06		0.3935	1.58199e-05
0.52723	2.88979e-06		0.39136	1.51881e-05
0.52508	2.55548e-06		0.38952	1.46053e-05
0.52355	2.27392e-06		0.38768	1.40287e-05
0.5214	1.88931e-06		0.38522	1.33969e-05
0.51925	1.52494e-06		0.37909	1.16058e-05
0.51557	8.91288e-07		0.37725	1.10016e-05
0.51343	5.14039e-07		0.37541	1.0444e-05
0.50944	-9.80234e-08		0.37326	9.80724e-06
0.50729	-4.76867e-07		0.37111	9.18095e-06
0.50545	-7.7517e-07		0.36927	8.63501e-06
0.50361	-1.05035e-06		0.36743	8.0216e-06
0.50116	-1.43036e-06		0.36529	7.39898e-06
0.49932	-1.74945e-06		0.36345	6.84691e-06
0.49748	-2.01003e-06		0.3613	6.26049e-06
0.49533	-2.01003e-06		0.35915	5.62377e-06
0.49349	-2.01003e-06		0.35731	5.03121e-06
0.49196	-2.01003e-06		0.35517	4.46748e-06
0.48552	-3.96203e-06		0.35333	3.84364e-06
0.48153	-4.64906e-06		0.35148	3.25599e-06
0.47938	-4.93307e-06		0.34934	2.71558e-06
0.47723	-5.20849e-06		0.34719	2.08683e-06
0.47509	-5.58512e-06		0.34535	1.45931e-06
0.47355	-5.89122e-06		0.34351	9.10304e-07
0.47171	-6.13413e-06		0.34136	2.76035e-07
0.46957	-6.48316e-06		0.33922	-3.29403e-07
0.46742	-6.80213e-06		0.33554	-1.45293e-06
0.46558	-7.04934e-06		0.33308	-2.01003e-06
0.46374	-7.38978e-06		0.33124	-2.01003e-06
0.46129	-7.73636e-06		0.3294	-2.01003e-06
0.45945	-7.99829e-06		0.32541	-4.45338e-06
0.4573	-8.31113e-06		0.32357	-5.00238e-06
0.45546	-8.64851e-06		0.32143	-5.62622e-06
0.45362	-8.90737e-06		0.31928	-6.24454e-06
0.45147	-9.17113e-06		0.31713	-6.77637e-06
0.44718	-9.81215e-06		0.31499	-7.40266e-06
0.44564	-1.0052e-05		0.31315	-8.01485e-06
0.4435	-1.03949e-05		0.31131	-8.56079e-06
0.44135	-1.07188e-05		0.30947	-9.15273e-06
0.4392	-1.09525e-05		0.30732	-9.78823e-06
0.43736	-1.12629e-05		0.30517	-1.0352e-05
0.43522	-1.15886e-05		0.30333	-1.09046e-05
0.43368	-1.18254e-05		0.30119	-1.15291e-05
0.43154	-1.21247e-05		0.29904	-1.20983e-05
0.42908	-1.2467e-05		0.2975	-1.26455e-05
0.42724	-1.27185e-05		0.29505	-1.32828e-05
0.4254	-1.29994e-05		0.29321	-1.38963e-05
0.42325	-1.33258e-05		0.29137	-1.4444e-05
0.42141	-1.35926e-05		0.28922	-1.50544e-05
0.41957	-1.38233e-05		0.28708	-1.5669e-05
0.41773	-1.41416e-05		0.28554	-1.62027e-05
0.41313	-1.4682e-05		0.28309	-1.67959e-05
0.41129	-1.49912e-05		0.28156	-1.74013e-05
0.40945	-1.53261e-05		0.27941	-1.79754e-05
0.40731	-1.55433e-05		0.27757	-1.85287e-05
0.40547	-1.58408e-05		0.27542	-1.91728e-05
0.40332	-1.61499e-05		0.27143	-2.02733e-05
0.40148	-1.63843e-05		0.26929	-2.09174e-05
0.39964	-1.66462e-05		0.26714	-2.15124e-05
0.39718	-1.69725e-05		0.2653	-2.20461e-05
0.39534	-1.72418e-05		0.26315	-2.26717e-05
0.39381	-1.74737e-05		0.26101	-2.32729e-05
0.39136	-1.78006e-05		0.25917	-2.38066e-05
0.38952	-1.80785e-05		0.25733	-2.442e-05
0.38768	-1.83012e-05		0.25518	-2.50456e-05
0.38553	-1.85919e-05		0.25334	-2.55793e-05
0.38308	-1.8895e-05		0.2515	-2.61191e-05
0.37541	-1.99605e-05		0.24905	-2.67387e-05
0.37357	-2.02242e-05		0.2472	-2.73091e-05
0.37142	-2.05309e-05		0.24536	-2.78612e-05
0.36927	-2.07702e-05		0.24322	-2.8493e-05
0.36743	-2.10217e-05		0.23923	-2.96094e-05
0.36559	-2.13161e-05		0.23739	-3.02535e-05
0.36345	-2.15921e-05		0.23524	-3.08608e-05
0.36161	-2.18252e-05		0.2334	-3.13883e-05
0.35946	-2.21197e-05		0.23156	-3.19465e-05
0.35731	-2.24264e-05		0.22911	-3.25906e-05
0.35578	-2.26411e-05		0.22727	-3.31366e-05
0.35333	-2.29171e-05		0.22543	-3.36764e-05
0.35148	-2.32054e-05		0.22298	-3.43143e-05
0.34903	-2.34446e-05		0.22113	-3.48909e-05
0.3475	-2.37207e-05		0.21929	-3.54246e-05
0.34535	-2.40212e-05		0.21715	-3.60441e-05
0.34351	-2.42789e-05		0.215	-3.66453e-05
0.34136	-2.45058e-05		0.21377	-3.71728e-05
0.33952	-2.48187e-05		0.21101	-3.77801e-05
0.33738	-2.5064e-05		0.20917	-3.83935e-05
0.33523	-2.53033e-05		0.20488	-3.95099e-05
0.33339	-2.55916e-05		0.20304	-4.01417e-05
0.33155	-2.58492e-05		0.20089	-4.06754e-05
0.3294	-2.60884e-05		0.19905	-4.12213e-05
0.32756	-2.63768e-05		0.19691	-4.18716e-05
0.32541	-2.66773e-05		0.19537	-4.24052e-05
0.32327	-2.69104e-05		0.19353	-4.2945e-05
0.32143	-2.71742e-05		0.19138	-4.35646e-05
0.31959	-2.74564e-05		0.18893	-4.41903e-05
0.31744	-2.77017e-05		0.1874	-4.4681e-05
0.31529	-2.79226e-05		0.18525	-4.53005e-05
0.31315	-2.82477e-05		0.1831	-4.58955e-05
0.31131	-2.84992e-05		0.18157	-4.64415e-05
0.30947	-2.87384e-05		0.17912	-4.70181e-05
0.30732	-2.90267e-05		0.17728	-4.76315e-05
0.30517	-2.92966e-05		0.17544	-4.81774e-05
0.30333	-2.9499e-05		0.17083	-4.93675e-05
0.3018	-2.97751e-05		0.1693	-4.99195e-05
0.29934	-3.00818e-05		0.16715	-5.04287e-05
0.2972	-3.03149e-05		0.16501	-5.10482e-05
0.29536	-3.05909e-05		0.16317	-5.1631e-05
0.29352	-3.08792e-05		0.16133	-5.21646e-05
0.29137	-3.11307e-05		0.15918	-5.2778e-05
0.28953	-3.13638e-05		0.15703	-5.33853e-05
0.28738	-3.16521e-05		0.15519	-5.39006e-05
0.28524	-3.18913e-05		0.15305	-5.45017e-05
0.2834	-3.2106e-05		0.15121	-5.51151e-05
0.28125	-3.24189e-05		0.14937	-5.56365e-05
0.27941	-3.26888e-05		0.14722	-5.61702e-05
0.27726	-3.29096e-05		0.14507	-5.68204e-05
0.27542	-3.32224e-05		0.14292	-5.73664e-05
0.27327	-3.34985e-05		0.14108	-5.78939e-05
0.27113	-3.37009e-05		0.1371	-5.91084e-05
0.26929	-3.39831e-05		0.13526	-5.96115e-05
0.26745	-3.4253e-05		0.13311	-6.0231e-05
0.2653	-3.45045e-05		0.13127	-6.08137e-05
0.26346	-3.47437e-05		0.12943	-6.13229e-05
0.26131	-3.50504e-05		0.12728	-6.19363e-05
0.25947	-3.52835e-05		0.12514	-6.25436e-05
0.25763	-3.55411e-05		0.1233	-6.30527e-05
0.25518	-3.58233e-05		0.12115	-6.36293e-05
0.25334	-3.60625e-05		0.119	-6.4255e-05
0.2515	-3.62772e-05		0.11747	-6.48009e-05
0.24935	-3.65839e-05		0.11532	-6.52916e-05
0.2469	-3.68784e-05		0.11317	-6.59296e-05
0.24536	-3.70808e-05		0.11103	-6.65062e-05
0.24352	-3.73814e-05		0.10949	-6.70276e-05
0.23923	-3.78844e-05		0.10704	-6.76349e-05
0.23739	-3.81297e-05		0.10336	-6.87574e-05
0.23524	-3.84242e-05		0.10091	-6.93279e-05
0.2334	-3.86757e-05		0.09907	-6.99291e-05
0.23156	-3.88904e-05		0.09723	-7.04504e-05
0.22911	-3.92093e-05		0.09508	-7.10148e-05
0.22727	-3.94608e-05		0.09324	-7.16527e-05
0.22543	-3.96878e-05		0.09109	-7.21864e-05
0.22328	-3.99945e-05		0.08956	-7.27201e-05
0.22113	-4.02583e-05		0.0871	-7.33335e-05
0.2196	-4.0473e-05		0.08526	-7.38978e-05
0.21684	-4.0749e-05		0.08342	-7.4407e-05
0.21531	-4.10312e-05		0.08128	-7.50204e-05
0.21316	-4.12643e-05		0.07882	-7.56093e-05
0.21132	-4.1528e-05		0.07729	-7.61123e-05
0.20917	-4.18286e-05		0.07514	-7.6695e-05
0.20519	-4.22948e-05		0.07269	-7.73268e-05
0.20304	-4.26077e-05		0.07085	-7.78421e-05
0.2012	-4.28591e-05		0.06901	-7.83757e-05
0.19905	-4.30738e-05		0.06686	-7.90076e-05
0.19752	-4.33683e-05		0.06502	-7.95351e-05
0.19537	-4.36566e-05		0.06318	-8.00442e-05
0.19322	-4.38835e-05		0.06103	-8.06699e-05
0.19108	-4.41657e-05		0.05919	-8.12342e-05
0.18924	-4.44479e-05		0.05735	-8.17434e-05
0.18709	-4.46564e-05		0.05521	-8.23445e-05
0.18525	-4.49386e-05		0.05306	-8.29518e-05
0.18341	-4.52085e-05		0.05091	-8.34364e-05
0.18126	-4.54478e-05		0.04907	-8.40314e-05
0.17912	-4.5687e-05		0.04693	-8.46326e-05
0.17728	-4.6006e-05		0.04509	-8.51478e-05
0.17513	-4.62697e-05		0.04325	-8.5706e-05
0.17114	-4.67727e-05		0.04079	-8.63194e-05
0.16899	-4.70488e-05		0.03895	-8.68654e-05
0.16746	-4.72451e-05		0.03742	-8.73684e-05
0.16531	-4.75456e-05		0.03496	-8.79818e-05
0.16317	-4.78401e-05		0.03312	-8.85461e-05
0.16133	-4.80609e-05		0.03128	-8.90369e-05
0.15918	-4.83308e-05		0.02883	-8.96441e-05
0.15734	-4.86375e-05		0.02668	-9.02453e-05
0.15519	-4.88767e-05		0.02515	-9.0736e-05
0.15335	-4.90914e-05		0.02331	-9.13249e-05
0.15151	-4.94165e-05		0.02086	-9.19506e-05
0.14906	-4.9668e-05		0.01932	-9.2429e-05
0.14753	-4.98766e-05		0.01718	-9.29872e-05
0.14538	-5.01956e-05		0.01472	-9.35822e-05
0.14323	-5.04839e-05		0.01319	-9.41098e-05
0.14139	-5.06924e-05		0.01165	-9.46373e-05
0.1371	-5.1269e-05		0.0092	-9.52569e-05
0.13526	-5.14715e-05		0.00675	-9.58151e-05
0.13342	-5.17352e-05		0.00552	-9.63181e-05
0.13127	-5.20481e-05		0.00307	-9.69253e-05
0.12912	-5.22934e-05		0.000919651	-9.74958e-05
0.12728	-5.25143e-05		-0.000920587	-9.8005e-05
0.12514	-5.287e-05		-0.00276	-9.85877e-05
0.1233	-5.30909e-05		-0.00491	-9.91766e-05
0.12146	-5.33056e-05		-0.00675	-9.96857e-05
0.11931	-5.36245e-05		-0.00889	-0.000100244
0.11716	-5.38699e-05		-0.01104	-0.000100863
0.11532	-5.40907e-05		-0.01288	-0.000101379
0.11317	-5.44036e-05		-0.01442	-0.000101882
0.11072	-5.47103e-05		-0.01687	-0.000102507
0.10919	-5.49311e-05		-0.01902	-0.000103059
0.10735	-5.5201e-05		-0.02055	-0.000103538
0.10336	-5.57285e-05		-0.0227	-0.000104151
0.10121	-5.59432e-05		-0.02515	-0.000104728
0.09907	-5.62622e-05		-0.02699	-0.000105243
0.09692	-5.6526e-05		-0.02883	-0.00010582
0.09539	-5.67468e-05		-0.03098	-0.000106409
0.09324	-5.70597e-05		-0.03282	-0.000106906
0.0914	-5.73357e-05		-0.03466	-0.000107476
0.08925	-5.75627e-05		-0.03711	-0.000108071
0.0871	-5.78571e-05		-0.03895	-0.00010858
0.08496	-5.81393e-05		-0.04079	-0.000109095
0.08312	-5.83662e-05		-0.04294	-0.000109703
0.08128	-5.86423e-05		-0.04478	-0.000110267
0.07913	-5.89612e-05		-0.04693	-0.000110758
0.07729	-5.92005e-05		-0.04877	-0.000111341
0.07514	-5.94274e-05		-0.05122	-0.000111917
0.073	-5.97709e-05		-0.05275	-0.000112408
0.07116	-5.99979e-05		-0.0549	-0.000112984
0.06932	-6.02187e-05		-0.05705	-0.000113586
0.06717	-6.05438e-05		-0.05889	-0.000114082
0.06502	-6.07953e-05		-0.06073	-0.000114659
0.06349	-6.10223e-05		-0.06288	-0.000115248
0.06134	-6.1329e-05		-0.06502	-0.000115757
0.05919	-6.16296e-05		-0.06656	-0.000116285
0.05735	-6.18381e-05		-0.07116	-0.000117407
0.05521	-6.21387e-05		-0.07269	-0.000117904
0.05306	-6.24454e-05		-0.07514	-0.000118499
0.05153	-6.26785e-05		-0.07698	-0.000119094
0.04938	-6.293e-05		-0.07882	-0.000119579
0.04723	-6.32429e-05		-0.08097	-0.000120137
0.04509	-6.34882e-05		-0.08312	-0.00012072
0.04325	-6.37274e-05		-0.08496	-0.000121229
0.0411	-6.4028e-05		-0.08711	-0.000121769
0.03926	-6.43102e-05		-0.08925	-0.000122364
0.03742	-6.45188e-05		-0.09109	-0.000122891
0.03496	-6.48255e-05		-0.09293	-0.000123419
0.03282	-6.51383e-05		-0.09539	-0.000124008
0.03128	-6.53469e-05		-0.09692	-0.000124541
0.02914	-6.56352e-05		-0.09907	-0.000125026
0.02699	-6.59541e-05		-0.10121	-0.000125627
0.02515	-6.61811e-05		-0.10489	-0.00012667
0.02331	-6.6451e-05		-0.10673	-0.000127259
0.02116	-6.67516e-05		-0.10888	-0.000127823
0.01932	-6.69908e-05		-0.11103	-0.00012835
0.01718	-6.72178e-05		-0.11287	-0.000128909
0.01503	-6.7549e-05		-0.11532	-0.000129479
0.01288	-6.78312e-05		-0.11686	-0.000129988
0.01135	-6.80459e-05		-0.119	-0.000130504
0.0092	-6.83464e-05		-0.12115	-0.000131086
0.00705	-6.86532e-05		-0.12299	-0.000131626
0.00521	-6.8874e-05		-0.12514	-0.000132123
0.00307	-6.91562e-05		-0.12698	-0.000132712
0.000919651	-6.94874e-05		-0.12912	-0.000133276
-0.000920587	-6.97021e-05		-0.13066	-0.000133767
-0.00276	-6.99659e-05		-0.1328	-0.000134331
-0.00491	-7.02848e-05		-0.13495	-0.000134902
-0.00675	-7.05425e-05		-0.13894	-0.000135963
-0.00859	-7.07572e-05		-0.14078	-0.000136533
-0.01104	-7.11007e-05		-0.14293	-0.000137043
-0.01288	-7.13706e-05		-0.14538	-0.000137588
-0.01442	-7.15669e-05		-0.14722	-0.000138171
-0.01687	-7.19104e-05		-0.14906	-0.00013868
-0.01902	-7.22109e-05		-0.1509	-0.000139159
-0.02086	-7.24134e-05		-0.15335	-0.000139742
-0.0227	-7.27262e-05		-0.15489	-0.0001403
-0.02515	-7.30268e-05		-0.15703	-0.000140809
-0.02668	-7.32599e-05		-0.15887	-0.000141373
-0.02852	-7.35298e-05		-0.16102	-0.000141944
-0.03067	-7.38549e-05		-0.16286	-0.000142441
-0.03282	-7.41125e-05		-0.16501	-0.000142999
-0.03466	-7.43334e-05		-0.16685	-0.000143575
-0.03681	-7.46646e-05		-0.169	-0.000144072
-0.03895	-7.49406e-05		-0.17298	-0.000145176
-0.04049	-7.51553e-05		-0.17513	-0.000145686
-0.04294	-7.54743e-05		-0.17697	-0.000146207
-0.04478	-7.57871e-05		-0.17881	-0.000146802
-0.04662	-7.60018e-05		-0.18096	-0.000147323
-0.04877	-7.63085e-05		-0.1828	-0.00014782
-0.05091	-7.6603e-05		-0.18464	-0.000148366
-0.05306	-7.68483e-05		-0.18709	-0.000148955
-0.05459	-7.71121e-05		-0.18924	-0.00014944
-0.05705	-7.74372e-05		-0.19108	-0.000149998
-0.05889	-7.76826e-05		-0.19323	-0.000150568
-0.06073	-7.79341e-05		-0.19476	-0.000151084
-0.06288	-7.82531e-05		-0.19691	-0.000151605
-0.06472	-7.85168e-05		-0.19905	-0.000152163
-0.06656	-7.87745e-05		-0.2012	-0.00015266
-0.07085	-7.93879e-05		-0.20304	-0.000153163
-0.07269	-7.96087e-05		-0.20733	-0.000154292
-0.07514	-7.98909e-05		-0.20887	-0.000154813
-0.07698	-8.02344e-05		-0.21101	-0.000155353
-0.07882	-8.04675e-05		-0.21347	-0.00015593
-0.08097	-8.07312e-05		-0.215	-0.000156414
-0.08312	-8.10625e-05		-0.21715	-0.000156948
-0.08496	-8.13079e-05		-0.2193	-0.000157518
-0.08711	-8.15471e-05		-0.22114	-0.000158009
-0.08895	-8.18722e-05		-0.22298	-0.000158561
-0.09079	-8.21544e-05		-0.22543	-0.000159138
-0.09263	-8.23752e-05		-0.22727	-0.000159647
-0.09508	-8.27126e-05		-0.22911	-0.000160138
-0.09723	-8.30254e-05		-0.23126	-0.000160726
-0.09907	-8.32462e-05		-0.23279	-0.000161242
-0.10091	-8.35529e-05		-0.23494	-0.000161745
-0.10489	-8.41112e-05		-0.23708	-0.000162291
-0.10704	-8.44056e-05		-0.23923	-0.000162849
-0.10919	-8.47246e-05		-0.24107	-0.00016334
-0.11103	-8.49761e-05		-0.24322	-0.000163916
-0.11287	-8.5203e-05		-0.24537	-0.00016448
-0.11502	-8.55404e-05		-0.2469	-0.000164947
-0.11686	-8.5798e-05		-0.24905	-0.000165499
-0.119	-8.60495e-05		-0.25119	-0.000166045
-0.12084	-8.63746e-05		-0.25303	-0.000166542
-0.12299	-8.66998e-05		-0.25487	-0.000167069
-0.12483	-8.69513e-05		-0.25702	-0.000167646
-0.12698	-8.72212e-05		-0.25917	-0.000168173
-0.12912	-8.75524e-05		-0.26101	-0.000168639
-0.13066	-8.77978e-05		-0.26315	-0.000169222
-0.1328	-8.80493e-05		-0.26499	-0.000169762
-0.13495	-8.83928e-05		-0.26683	-0.000170222
-0.13863	-8.8908e-05		-0.26868	-0.000170799
-0.14109	-8.92638e-05		-0.27113	-0.000171357
-0.14323	-8.9546e-05		-0.27297	-0.000171841
-0.14507	-8.97791e-05		-0.27512	-0.000172406
-0.14691	-9.01042e-05		-0.27696	-0.000172982
-0.14906	-9.03925e-05		-0.2791	-0.000173436
-0.1509	-9.06317e-05		-0.28094	-0.000173964
-0.15305	-9.09507e-05		-0.2834	-0.000174534
-0.15519	-9.12881e-05		-0.28493	-0.000175025
-0.15673	-9.15273e-05		-0.28708	-0.00017554
-0.15887	-9.1834e-05		-0.28922	-0.000176099
-0.16071	-9.2153e-05		-0.29106	-0.000176638
-0.16317	-9.24229e-05		-0.29291	-0.000177129
-0.1647	-9.26805e-05		-0.29536	-0.000177681
-0.16716	-9.29872e-05		-0.2972	-0.000178245
-0.169	-9.32939e-05		-0.29904	-0.000178712
-0.17298	-9.38767e-05		-0.30119	-0.000179264
-0.17513	-9.42141e-05		-0.30333	-0.000179816
-0.17666	-9.44349e-05		-0.30517	-0.0001803
-0.17881	-9.47416e-05		-0.30701	-0.000180846
-0.18096	-9.5079e-05		-0.30916	-0.000181411
-0.1828	-9.52998e-05		-0.31131	-0.000181901
-0.18494	-9.56004e-05		-0.31499	-0.000182858
-0.18709	-9.59562e-05		-0.31713	-0.000183288
-0.18924	-9.62199e-05		-0.31898	-0.000183778
-0.19077	-9.65205e-05		-0.32082	-0.000184392
-0.19292	-9.68272e-05		-0.32327	-0.000185005
-0.19476	-9.71278e-05		-0.32511	-0.000185373
-0.19691	-9.73731e-05		-0.32695	-0.000185925
-0.19905	-9.76921e-05		-0.3291	-0.0001866
-0.2012	-9.80234e-05		-0.33155	-0.000186968
-0.20304	-9.8281e-05		-0.33339	-0.00018752
-0.20703	-9.89312e-05		-0.33523	-0.000188072
-0.20887	-9.92011e-05		-0.33707	-0.000188624
-0.21101	-9.95017e-05		-0.33891	-0.000189054
-0.21285	-9.98329e-05		-0.34106	-0.000189606
-0.21531	-0.000100097		-0.3432	-0.000190219
-0.21715	-0.000100385		-0.34719	-0.000191201
-0.21899	-0.000100716		-0.34903	-0.000191753
-0.22114	-0.000101023		-0.35118	-0.000192244
-0.22267	-0.000101281		-0.35333	-0.000192796
-0.22482	-0.000101624		-0.35486	-0.000193348
-0.22696	-0.000101949		-0.35701	-0.000193838
-0.2288	-0.000102207		-0.35915	-0.000194329
-0.23095	-0.000102526		-0.3613	-0.000194943
-0.2331	-0.000102869		-0.36314	-0.000195433
-0.23463	-0.000103145		-0.36529	-0.000195863
-0.23678	-0.000103464		-0.36743	-0.000196415
-0.23923	-0.000103789		-0.36897	-0.000196967
-0.24107	-0.00010409		-0.37112	-0.000197458
-0.24291	-0.000104348		-0.37326	-0.000197948
-0.24537	-0.00010471		-0.3751	-0.000198562
-0.2469	-0.000105004		-0.37694	-0.000198991
-0.24905	-0.000105255		-0.38154	-0.000200095
-0.25119	-0.00010563		-0.38308	-0.000200647
-0.25303	-0.000105955		-0.38522	-0.000201199
-0.25487	-0.000106225		-0.38706	-0.000201629
-0.25671	-0.000106556		-0.3889	-0.000202181
-0.25917	-0.000106918		-0.39074	-0.000202672
-0.2607	-0.000107175		-0.3932	-0.000203285
-0.26315	-0.000107501		-0.39504	-0.000203837
-0.2653	-0.00010785		-0.39719	-0.000204205
-0.26714	-0.000108139		-0.39903	-0.000204819
-0.26898	-0.000108421		-0.40117	-0.000205371
-0.27113	-0.000108789		-0.40301	-0.000205861
-0.27297	-0.000109083		-0.40516	-0.000206352
-0.27481	-0.000109365		-0.40731	-0.000206966
-0.27696	-0.00010974		-0.40915	-0.000207395
-0.2791	-0.000110065		-0.41129	-0.000207947
-0.28064	-0.000110341		-0.41528	-0.00020899
-0.28309	-0.000110696		-0.41712	-0.000209542
-0.28493	-0.000111022		-0.41927	-0.000210033
-0.28708	-0.000111316		-0.4208	-0.000210585
-0.28922	-0.000111647		-0.42295	-0.000211075
-0.29106	-0.000111997		-0.4254	-0.000211566
-0.29291	-0.00011231		-0.42724	-0.00021218
-0.29505	-0.000112598		-0.42908	-0.000212609
-0.29689	-0.00011296		-0.43123	-0.000213222
-0.29904	-0.000113285		-0.43338	-0.000213652
-0.30088	-0.000113549		-0.43491	-0.000214204
-0.30303	-0.000113929		-0.43736	-0.000214694
-0.30517	-0.000114267		-0.4392	-0.000215247
-0.30701	-0.000114561		-0.44135	-0.000215799
-0.30885	-0.000114923		-0.44319	-0.000216289
-0.311	-0.000115266		-0.44534	-0.000216841
-0.31284	-0.000115549		-0.44902	-0.000217823
-0.31499	-0.000115904		-0.45117	-0.000218436
-0.31713	-0.000116248		-0.45301	-0.000218927
-0.31898	-0.000116561		-0.45546	-0.000219356
-0.32082	-0.000116861		-0.4573	-0.00021997
-0.32296	-0.000117272		-0.45945	-0.000220461
-0.3248	-0.000117591		-0.46129	-0.000221013
-0.32695	-0.000117867		-0.46313	-0.000221503
-0.3291	-0.000118254		-0.46558	-0.000222055
-0.33094	-0.000118591		-0.46711	-0.000222546
-0.33278	-0.000118861		-0.46926	-0.000223098
-0.33523	-0.000119272		-0.47141	-0.000223589
-0.33738	-0.000119628		-0.47325	-0.00022408
-0.33891	-0.00011991		-0.47478	-0.000224632
-0.34136	-0.000120284		-0.47724	-0.000225184
-0.3432	-0.000120634		-0.47938	-0.000225675
-0.34689	-0.000121284		-0.48337	-0.000226779
-0.34903	-0.00012167		-0.48552	-0.000227208
-0.35118	-0.000121977		-0.48736	-0.000227699
-0.35302	-0.000122296		-0.4892	-0.00022819
-0.35517	-0.000122683		-0.49104	-0.000228864
-0.35731	-0.000123044		-0.49318	-0.000229294
-0.35915	-0.000123333		-0.49502	-0.000229784
-0.36099	-0.000123738		-0.49748	-0.000230398
-0.36314	-0.000124106		-0.49932	-0.000230889
-0.36529	-0.000124394		-0.50116	-0.000231379
-0.36713	-0.000124787		-0.50331	-0.000231931
-0.36927	-0.000125161		-0.50484	-0.000232422
-0.37112	-0.00012548		-0.50699	-0.000232974
-0.37296	-0.000125786		-0.50913	-0.000233526
-0.3748	-0.000126197		-0.51159	-0.00023414
-0.37694	-0.000126547		-0.51343	-0.000234569
-0.38124	-0.000127265		-0.51527	-0.00023506
-0.38338	-0.000127639		-0.51741	-0.000235612
-0.38492	-0.000127933		-0.51925	-0.000236103
-0.38676	-0.000128332		-0.5214	-0.000236655
-0.38952	-0.000128712		-0.52324	-0.000237207
-0.39105	-0.000129025		-0.52539	-0.000237697
-0.3932	-0.000129412		-0.52692	-0.000238127
-0.39504	-0.000129798		-0.52938	-0.00023874
-0.39749	-0.000130123		-0.53122	-0.000239231
-0.39933	-0.000130442		-0.53306	-0.000239722
-0.40117	-0.000130872		-0.5352	-0.000240274
-0.40332	-0.000131215		-0.53735	-0.000240826
-0.40485	-0.000131546		-0.53919	-0.000241378
-0.40731	-0.000131988		-0.54134	-0.000241869
-0.40915	-0.000132356		-0.54348	-0.000242421
-0.41099	-0.000132657		-0.54532	-0.000242911
-0.41528	-0.000133448		-0.54747	-0.000243464
-0.41712	-0.000133755		-0.54931	-0.000243954
-0.41927	-0.000134166		-0.55115	-0.000244445
-0.42111	-0.00013457		-0.55299	-0.000244997
-0.42295	-0.000134926		-0.55545	-0.00024561
-0.4251	-0.00013527		-0.55698	-0.000246101
-0.42724	-0.000135693		-0.55913	-0.000246592
-0.42908	-0.000136043		-0.56127	-0.000247083
-0.43092	-0.00013638		-0.56342	-0.000247635
-0.43307	-0.000136785		-0.56495	-0.000248125
-0.43522	-0.000137177		-0.5671	-0.000248678
-0.43675	-0.000137515		-0.56925	-0.000249168
-0.4392	-0.000137926		-0.57109	-0.00024972
-0.44166	-0.000138361		-0.57323	-0.000250272
-0.44319	-0.000138686		-0.57507	-0.000250763
-0.44534	-0.000139079		-0.57692	-0.000251315
-0.44902	-0.000139815		-0.57906	-0.000251806
-0.45117	-0.000140189		-0.58121	-0.000252419
-0.45331	-0.000140631		-0.58336	-0.00025291
-0.45515	-0.000140999		-0.5852	-0.000253401
-0.45699	-0.000141361		-0.58734	-0.000253892
-0.45914	-0.000141803		-0.58949	-0.000254444
-0.46098	-0.000142183		-0.59102	-0.000254934
-0.46343	-0.000142508		-0.59317	-0.000255486
-0.46527	-0.000142944		-0.59532	-0.000256039
-0.46742	-0.000143355		-0.59716	-0.000256529
-0.46895	-0.000143698		-0.59961	-0.000257081
-0.4711	-0.000144109		-0.60145	-0.000257633
-0.47325	-0.000144563		-0.60329	-0.000258063
-0.47509	-0.000144894		-0.60513	-0.000258615
-0.47724	-0.000145268		-0.60759	-0.000259167
-0.47938	-0.000145716		-0.60912	-0.000259658
-0.48306	-0.000146452		-0.61127	-0.00026021
-0.48521	-0.000146882		-0.61341	-0.0002607
-0.48736	-0.000147305		-0.61525	-0.000261314
-0.4892	-0.000147642		-0.61709	-0.000261743
-0.49104	-0.000148066		-0.61924	-0.000262295
-0.49318	-0.000148507		-0.62139	-0.000262847
-0.49502	-0.000148863		-0.62323	-0.000263338
-0.49748	-0.000149268		-0.62537	-0.00026389
-0.49932	-0.000149697		-0.62721	-0.000264442
-0.50116	-0.000150071		-0.62906	-0.000264994
-0.50331	-0.000150452		-0.6312	-0.000265485
-0.50515	-0.000150918		-0.63335	-0.000266037
-0.50699	-0.000151317		-0.6355	-0.000266589
-0.50913	-0.000151679		-0.63703	-0.00026708
-0.51097	-0.00015212		-0.63979	-0.000267632
-0.51343	-0.000152543		-0.64163	-0.000268184
-0.51496	-0.000152893		-0.64316	-0.000268675
-0.51711	-0.000153335		-0.64531	-0.000269227
-0.51925	-0.00015377		-0.64746	-0.000269779
-0.5214	-0.000154126		-0.6496	-0.000270208
-0.52324	-0.000154555		-0.65144	-0.000270822
-0.52539	-0.000154991		-0.65328	-0.000271374
-0.52723	-0.000155384		-0.65727	-0.000272417
-0.52907	-0.000155752		-0.65911	-0.00027303
-0.53122	-0.000156224		-0.66126	-0.000273459
-0.53336	-0.000156623		-0.66341	-0.00027395
-0.5352	-0.000156978		-0.66525	-0.000274564
-0.53735	-0.000157445		-0.66739	-0.000274993
-0.53919	-0.000157892
-0.54134	-0.000158236
-0.54287	-0.000158678
-0.54532	-0.000159144
-0.54716	-0.0001595
-0.549	-0.000159929
-0.55146	-0.000160377
-0.5533	-0.000160763
-0.55514	-0.000161156
-0.55729	-0.000161653
-0.55913	-0.000162045
-0.56097	-0.000162407
-0.56311	-0.000162873
-0.56526	-0.000163309
-0.5671	-0.000163659
-0.56925	-0.000164131
-0.57139	-0.000164597
-0.57293	-0.000164965
-0.57538	-0.000165413
-0.57722	-0.000165879
-0.57906	-0.000166253
-0.5809	-0.000166646
-0.58336	-0.000167112
-0.5852	-0.000167554
-0.58704	-0.000167922
-0.58918	-0.000168388
-0.59164	-0.000168842
-0.59317	-0.000169228
-0.59532	-0.000169682
-0.59746	-0.000170148
-0.5993	-0.000170529
-0.60114	-0.00017097
-0.6036	-0.00017143
-0.60513	-0.000171835
-0.60728	-0.000172234
-0.60912	-0.000172719
-0.61127	-0.000173154
-0.61311	-0.000173541
-0.61556	-0.000173988
-0.6174	-0.000174467
-0.61893	-0.000174841
-0.62139	-0.000175307
-0.62353	-0.00017578
-0.62537	-0.000176172
-0.62721	-0.000176626
-0.62967	-0.000177098
-0.63151	-0.000177491
-0.63274	-0.000177908
-0.63519	-0.000178387
-0.63764	-0.000178828
-0.63918	-0.000179221
-0.64132	-0.000179705
-0.64316	-0.00018019
-0.645	-0.000180558
-0.64715	-0.000181018
-0.6496	-0.000181521
-0.65114	-0.000181908
-0.65727	-0.000183104
-0.65881	-0.000183533
-0.66126	-0.000183963
-0.6631	-0.000184392
-0.66494	-0.000184821
-0.66739	-0.000185373
-0.66893	-0.000185741
-0.67107	-0.000186109
-0.67322	-0.0001866
-0.67537	-0.000187091
-0.67721	-0.00018752
-0.67936	-0.000188011
-0.6815	-0.00018844
-0.68304	-0.00018887
-0.68518	-0.000189299
-0.68733	-0.000189851
-0.69132	-0.00019071
-0.69316	-0.000191139
-0.695	-0.000191569
-0.69714	-0.000191998
-0.69929	-0.000192489
-0.70144	-0.000192918
-0.70297	-0.000193348
-0.70543	-0.000193838
-0.70727	-0.000194268
-0.70941	-0.000194697
-0.71125	-0.000195188
-0.7134	-0.000195679
-0.71555	-0.000196047
-0.71739	-0.000196476
-0.71923	-0.000196967
-0.72137	-0.000197396
-0.72536	-0.000198378
-0.72751	-0.000198868
-0.72904	-0.000199175
-0.73119	-0.000199727
-0.73364	-0.000200279
-0.73548	-0.000200647
-0.73732	-0.000201077
-0.73916	-0.000201567
-0.74162	-0.000201997
-0.74315	-0.000202365
-0.7456	-0.000202917
-0.74744	-0.000203346
-0.74928	-0.000203776
-0.75143	-0.000204266
-0.75327	-0.000204757
-0.75542	-0.000205187
-0.75941	-0.000206168
-0.76155	-0.000206597
-0.76309	-0.000206966
-0.76523	-0.000207518
-0.76707	-0.000207947
-0.76922	-0.000208315
-0.77137	-0.000208867
-0.77351	-0.000209358
-0.77505	-0.000209726
-0.7775	-0.000210278
-0.77965	-0.000210707
-0.78149	-0.000211137
-0.78333	-0.000211566
-0.78548	-0.000212118
-0.78762	-0.000212486
-0.78916	-0.000212916
-0.79345	-0.000213897
-0.79498	-0.000214265
-0.79713	-0.000214879

## Sheet: Fig. 1f
Time	Id/I0
0	0.00283
1.15774	0.00244
1.34478	0.00254
1.53186	0.00244
1.71888	0.0029
1.90592	0.00334
2.09296	0.00274
2.27996	0.00312
2.46698	0.00446
2.65398	0.00376
2.84106	0.00355
3.02808	0.10618
3.2151	0.10443
3.40212	0.10386
3.58916	0.10332
3.77618	0.10618
3.96322	0.10443
4.15022	0.10386
4.33724	0.10332
4.5243	0.10343
4.71136	0.10315
4.89838	0.10314
5.08542	0.10049
5.27242	0.10046
5.45948	0.10054
5.64654	0.10075
5.83358	0.10109
6.0206	0.10154
6.20762	0.10213
6.39468	0.10283
6.58176	0.10366
6.7688	0.10463
6.9558	0.10571
7.1428	0.10692
7.32984	0.16257
7.51692	0.16319
7.70396	0.16421
7.89102	0.16301
8.07806	0.16366
8.26506	0.16357
8.45212	0.1637
8.63918	0.16308
8.82618	0.16248
9.01318	0.16331
9.20018	0.16411
9.38724	0.16301
9.5743	0.16354
9.76138	0.16307
9.94842	0.26986
10.1354	0.27182
10.3224	0.27364
10.5095	0.27535
10.6965	0.27693
10.8836	0.27839
11.0706	0.27973
11.2577	0.27824
11.4447	0.27843
11.6318	0.27854
11.8188	0.27844
12.0058	0.27848
12.1928	0.27773
12.3798	0.27658
12.5669	0.27605
12.7539	0.27726
12.9409	0.27728
13.128	0.27764
13.315	0.27833
13.5021	0.27935
13.6891	0.28071
13.8761	0.28239
14.0631	0.28078
14.2502	0.37758
14.4372	0.37678
14.6243	0.3766
14.8113	0.37701
14.9983	0.37767
15.1853	0.37657
15.3723	0.37859
15.5594	0.37769
15.7464	0.378
15.9335	0.37716
16.1205	0.37882
16.3075	0.37817
16.4946	0.37768
16.6816	0.37883
16.8686	0.37823
17.0556	0.50541
17.2426	0.51018
17.4296	0.5128
17.6167	0.51009
17.8037	0.50725
17.9907	0.50686
18.1777	0.50555
18.3647	0.50541
18.5517	0.51018
18.7387	0.5128
18.9258	0.51009
19.1128	0.50725
19.2998	0.50686
19.4869	0.61095
19.6739	0.6119
19.8609	0.61244
20.0479	0.61259
20.2349	0.61232
20.422	0.61166
20.609	0.61059
20.7961	0.61111
20.9831	0.61123
21.1701	0.61159
21.3571	0.61095

## Sheet: Fig. 1g
Pressure	Id/I0
5	0.09311
15	0.16352
30	0.27276
45	0.37633
60	0.50284
75	0.61385
90	0.64879
105	0.66959
120	0.69034
135	0.71106
150	0.73214
165	0.74072
180	0.75985
195	0.77349
210	0.78635
225	0.80389
240	0.82418
255	0.84646
270	0.86913
285	0.89457
300	0.90546

## Sheet: Fig. 2c
Current (Ma)	SEP potential
3	62.333
6	117
9	149.25
12	170.5
15	201.75

## Sheet: Fig. 2e
Frequency (Hz)	N20 Peak time (ms)	P23 Peak time (ms)
5	21.2167	23.8833
10	21.5833	24.2667
15	22.1333	24.95
20	22.5667	25.5167

## Sheet: Fig. 3b
40 kPa
0	0	0	0	0	5	5	0	0	0
0	0	0	21	30	31	25	0	0	0
0	0	5	34	35	38	37	38	5	0
0	0	25	35	38	40	40	36	32	0
0	0	22	34	40	40	40	39	32	0
0	0	24	36	38	40	40	38	21	0
0	0	21	33	37	40	40	39	15	0
0	0	14	34	36	35	38	38	10	0
0	5	11	33	33	32	35	24	5	0
0	5	0	28	25	22	21	15	0	0
100 kPa
0	7.5	0	0	0	12.5	15	5	5	0
0	2.5	7.5	27.5	45	47.5	50	37.5	7.5	0
5	2.5	10	60	67.5	75	87.5	70	10	5
5	0	37.5	62.5	95	93	100	90	40	0
8	0	55	85	101	100	105	97.5	40	0
10	2.5	60	90	95	110	100	95	37.5	0
7	7.5	52.5	82.5	92.5	98	109	97.5	17.5	0
5	5	35	85	90	87.5	95	95	20	0
20	10	27.5	82.5	82.5	80	87.5	60	7.5	0
10	7.5	0	70	62.5	55	52.5	37.5	5	0
170 kPa
0	0	32	19	20	21.25	25.5	8.5	8.5	0
5	4.25	24	46.75	76.5	80.75	85	63.75	12.75	5
8	4.25	34	102	114.75	127.5	148.75	119	17	8.5
8	0	63.75	106.25	161.5	164	170	153	68	5
10	0	93.5	144.5	170	170	175	165.75	68	0
19	4.25	102	153	161.5	171	170	161.5	63.75	5
21	12.75	89.25	140.25	157.25	170	170	165.75	29.75	0
27	19.5	59.5	144.5	153	168.75	161.5	161.5	34	0
39	17	84.75	140.25	140.25	149	148.75	102	12.75	5
31	54	80	119	106.25	93.5	89.25	63.75	8.5	0

## Sheet: Fig. 3c
Current density (A mm^-2)	No control										Low										middle										High
0.0005	0	0	0	0	0	0	0	0	0	0	0	0	0	0	0	0	0	0	0	0	0	0	0	0	0	0	0	0	0	0	0	0	0	0	0	0	0	0	0	0
0.001	0	0	0	0	0	0	0	0	0	0	0	0	0	0	0	0	0	0	0	0	0	0	0	0	0	0	0	0	0	0	0	0	0	0	0	0	0	0	0	0
0.0015	0	0	0.5	0.5	0	0	0	0	0.5	0	0	0	0	0	0	0	0	0	0	0	0	0	0	0	0	0	0	0	0	0	0	0	0	0	0	0	0	0	0	0
0.002	0	0	0	0	0	0	0	0	0	0	0	0	0	0	0	0	0	0	0	0	0	0	0	0	0	0	0	0	0	0	0	0	0	0	0	0	0	0	0	0
0.0025	0.5	0	0	0	0	0	0	0	0	0	0	0	0	0	0	0	0	0	0	0	0.5	0	0	0.5	0	1	0	0	0	0	0	0	0	0.5	0.5	0	0	0	0	0
0.003	1	0	0.5	1	0.5	0	0.5	1	0.5	0.5	0	0	0	0	0	0	0	0	0	0	0	0	0.5	1	0.5	0	0.5	0	0.5	0.5	0	0.5	0	0	0	0	0	0	0	0
0.0035	0	0.5	1	1	0.5	0	0.5	1	1	0.5	0	0	0	0	0	0	0	0	0	0	1	1	1	1	1	0	0.5	1	0.5	0.5	0.5	0	0.5	0.5	0.5	1	0	0.5	0	1
0.004	0	0	1	0.5	1	0	1	1	1	1	0	0	0	0	0	0	0	0	0	0	0.5	0	0.5	1	0.5	0.5	0.5	1	0	0.5	0	0	0	1	1	1	0	1	0.5	1
0.0045	0	0.5	1	0.5	0	0	1	1	1	1	0	0	0	0	0	0	0	0	0	0	1	1	1	1	1	0.5	0.5	1	1	0.5	1	1	1	1	1	1	1	1	1	2
0.005	0.5	1	1	1	0	1	2.5	1	1	1.5	0	0.5	0	0	0.5	0	0	0	0	0	1	1	1	1	1	1	1	1	1	1	1	2	2	1	1	1	1	2	1.5	2
0.0075	0.5	1	1	1.5	0	1	3	0.5	0.5	1.5	0	0	0	0.5	0	0.5	0	0	0.5	0	1.5	1	1.5	1.5	1.5	1	1	1.5	1	1	1.5	2	2	2	1	2	2	2	2	2
0.01	0.5	1	1	1.5	1	1	3	0.5	0.5	2	0.5	0.5	0.5	0	0.5	0	0.5	0	0	0.5	1.5	1.5	2	1.5	1.5	1.5	1	2	1	2	1.5	3	2.5	2.5	2	2	2	2	2	2
0.0125	1	1.5	2	1	1	1	2	0.5	1.5	2	1	1	0.5	0.5	0.5	1	1	1	1	0.5	2	2	2	2	1.5	2	2	2	2.5	2	2	2.5	2	2.5	2.5	2	2.5	2.5	2	2
0.015	2	2	2	1	2	1	2	1	1.5	2	0.5	0.5	1	0.5	1	0.5	0.5	0.5	0.5	0.5	2	2	2	2	2	2	2	2	2	2	3	3	2.5	3	3	2.5	3	2.5	2.5	2.5
0.0175	2	2	2	1	2	1	2	2	2	2	0.5	1	0.5	1	1	1	1	1	1	0.5	2	2	2	2	2	2	2	2	2	2	3	3	3	3	3	3	3	3	3	2.5
0.02	2	2	2	2	2	1	2.5	2	2	2	1	1	1	1	1	1	1	1	1	1	2	2	2.5	2.5	2.5	2	2.5	2	2	2	3	3	3	3	3	3	3	3	3	3
0.0225	1.5	1.5	2.5	2	2	1.5	2.5	2	2	2.5	1	1	1	1	1	1	1	1	1	1	2.5	2.5	2.5	2.5	3	2	2	2.5	2.5	2.5	3	3	3	3	3	3	3	3	3	3
0.025	2	1.5	3	2	2.5	1.5	2	2	2.5	2	1	1	1	1	1	1	1	1	1	1	2.5	3	3	3	2.5	2	3	3	2.5	2	3	3.5	3	3	3	3	3	3	3	3
0.0275	2	3	3	2	2	1.5	3	2	2	2.5	2	1	1	1	1	1	1	1	1	1	3	3	3	3	3	3	3	3.5	3	2.5	3.5	3.5	3.5	3.5	3.5	3	3	3.5	3	3
0.03	3	3	3	3	3	2	3	3	3	2.5	1.5	1.5	1.5	1.5	1.5	2	1.5	1.5	1.5	1	3	3	3	3	3	3	3	3	3.5	3	3.5	3.5	3.5	3.5	3.5	3.5	3.5	4	3.5	3.5
0.0325	3	2.5	2.5	3	3	3	3	3	3	2.5	2	2	1.5	1.5	1.5	1.5	1.5	2	1.5	1.5	3	3	3	3	3	3	3	3	3	3	3.5	3.5	3.5	3.5	3.5	3.5	4	4	3.5	3.5
0.035	3	2.5	1	3	3	3	2.5	3.5	3	3	2	1.5	1.5	2	1.5	2	2	1.5	1.5	2	3	3	3	3	3	3	3	3	3	3	3.5	3.5	4	4	4	4	3.5	3.5	4	4
0.0375	3	3	1	3	2.5	3.5	3	3	3	3	2	2	1.5	1.5	1.5	1.5	1.5	2	1.5	1.5	3.5	4	3.5	3	3	3	3	3.5	3.5	3	4	4	3.5	3.5	3.5	4	4	3.5	4	4
0.04	3	3	3	3.5	3	3	4	3	3	3	2	2	2	2	2	2	2	2	2	2	3.5	3	3	3.5	3.5	3	4	3.5	3.5	3	4	4	4	4	4	4	4	4	4	4
0.0425	3	3	3	2.5	3.5	3	4	3	3.5	3.5	2.5	2	2	2	2	2	2	2	2	2	3.5	4	4	3.5	4	4	4	4	4	3.5	4	4	4	4	4	4	4	4	4	4
0.045	4.5	3.5	3	3	3.5	3	4	3	3	3	2	2	2	2	2.5	2	2	2	2	2.5	4	4	3.5	4	4	3.5	3.5	4	4	4	4	4	4	4	4	4	4	4	4	4
0.0475	4	4	3.5	3	4	4	4	3	4	3	2.5	2.5	2	2.5	2	2	2	2.5	2	2	4	4	3.5	3.5	4	4	3.5	4	4	4	4	4	4	4	4	4	4.5	4	4.5	4
0.05	3	3.5	4	3.5	4	4	4	3.5	4	3.5	2.5	2.5	2.5	3	2.5	2.5	2.5	2.5	3	2.5	4	3.5	4	4	4	4	4	4	4	4	4	4	4	4.5	4	4	4	4.5	4	4.5
0.0525	4	4	4	4	4	4	4	3.5	4	4	3	3	2.5	2.5	2.5	2.5	2.5	2.5	2.5	3	4	3.5	4	4	4	4.5	4	4	4	4	4.5	4	4.5	4	4.5	4.5	4.5	4.5	4.5	4.5
0.055	4	3	3	3.5	4.5	4	4	4	4	4	3	3	3	3	3	3	3	3	3	3	4	4	4	4	4	4	4	4	4	4	4	4.5	4.5	4.5	4	4.5	4.5	5	4.5	5
0.0575	4.5	3	4	4	4.5	4	4.5	4	4	4.5	3	3	3	3	3	3	3	3	3	3	4	4	4	4	3	4	4	4.5	4.5	4	4.5	5	4.5	5	4.5	4.5	5	5	4.5	4.5
0.06	5	3	4	4	4.5	4	4.5	4	4.5	4	3	3.5	3	3.5	3	3	3.5	3	3.5	3.5	4.5	4	4	4	3.5	4.5	4	4.5	4.5	4.5	4.5	5	5	5	4.5	5	5	5	5	5
0.0625	5	4	4	4	4.5	4	5	3.5	4.5	5	4	3.5	3.5	3.5	3.5	3	3	3.5	3.5	3.5	4.5	4	4	4.5	4.5	4	4.5	4	4	4.5	5	5	4.5	5	5	5	5	5	5	5
0.065	5	4	4.5	4	5	4	5	4.5	4.5	5	4	4	3	3	4	3	4	3	3	3	5	4	4.5	4	4	4	4.5	4.5	4.5	5	5	4.5	5	5	5	4.5	5	5	5	5
0.0675	5	4	4.5	4	5	4.5	5	4.5	5	5	4	4	4	4	4	4	4	4	4	4	5	4.5	5	5	4.5	4.5	4	4	4.5	5	5	5	5	5	5	5	5	5	5	5
0.07	5	5	4	4	5	4	5	4.5	5	5	4	4	4	4	4	4	4	3.5	4	4	5	5	5	4.5	5	5	5	4.5	5	5	5	5	5	5	5	5	5	5	5	5
0.0725	5	5	4	5	5	4	5	4.5	5	5	4.5	4	4	4	4.5	4	4.5	4	4	4	5	5	5	5	5	5	5	5	5	5	5	5	5	5	5	5	5	5	5	5
0.075	5	5	5	5	5	4.5	5	4.5	5	5	5	4.5	4.5	4.5	4.5	4.5	4.5	4	4	4.5	5	5	5	5	5	5	5	5	5	5	5	5	5	5	5	5	5	5	5	5
	0	1	2	3	4	5
	Imperceptible	Slightly perceptible	Perceptible	Well perceptible	Very well perceptible	Pain

## Sheet: Fig. 3d
Frequency	No control										Low										middle										High
5	1	1	1	1	1	1	1	1	1	1	1	1	1	1	1	1	1	1	1	1	1	1	1	1	1	1	1	1	1	1	1	1	1	1	1	1	1	1	1	1
10	1	1	1	1	1	1	1	1	1	1	1	1	1	1	1	1	1	1	1	1	1	1	1	1	1	1	1	1	1	1	1	1	1	1	1	1	1	1	1	1
15	1.5	1	1	1	1.5	1	1.5	1	1	1	1	1	1.5	1.5	1	1	1	1	1.5	1	1	1	1.5	1.5	1	1	1	1	1	1	1.5	1	1	1	1.5	1	1.5	1	1	1
20	1.5	1	1.5	2	1.5	1.5	2	2	1.5	1	2	1.5	1	2	2	1.5	1	2	1.5	1.5	1.5	2	1.5	2	1.5	1.5	2	1	1	2	1.5	1	1.5	2	1.5	1.5	2	2	1.5	1
25	2	2	2	2	2	2	2	1.5	2	2	2	2	2	2	2	2	2	2	2	2	2	1.5	2	2	2	2	1.5	2	2	1.5	2	2	2	2	2	2	2	1.5	2	2
30	2	1.5	2	2	2	2	2	2	2	2	2	2	2	2	2	2	1.5	2	2	2	2	2	2	2	2	2	2	2	2	2	2	1.5	2	2	2	2	2	2	2	2
35	2	2	2	2.5	2	2	2	2	2	2	2	2	2	2	2	2	2	2	2	2	2	2	2	2.5	2	2	2	2	2	2	2	2	2	2.5	2	2	2	2	2	2
40	2	2	2	2	2.5	2	2	2	2	2.5	2	2	2	2	2	2.5	2	2.5	2.5	2.5	2	2	2	2.5	2.5	2.5	2	2.5	2	2	2	2	2	2	2.5	2	2	2	2	2.5
45	2	2	2	3	2.5	2	3	2.5	2	2.5	2	2.5	2	2	2.5	3	2	3	3	2.5	2	2	2	3	3	3	2.5	3	2	2.5	2	2	2	3	2.5	2	3	2.5	2	2.5
50	2	3	2.5	3	2.5	2	2.5	2	2.5	3	2.5	2.5	2.5	2.5	2	2.5	2.5	3	2.5	3	3	2.5	2.5	3	3	2.5	2.5	3	2.5	2	2	3	2.5	3	2.5	2	2.5	2	2.5	3
55	2.5	2.5	3	3	3	3	3	2.5	2	3	3	3	2.5	2.5	2.5	3	3	3	3	3	2.5	2.5	3	3	3	3	3	3	2.5	2.5	2.5	2.5	3	3	3	3	3	2.5	2	3
60	2.5	3	3	3	3	3	3	3	2.5	3	3	3	2.5	3	3	3	3	3	3	3	3	3	3	3	3	3	3	3	3	3	2.5	3	3	3	3	3	3	3	2.5	3
65	3	3	3	3	3	3	3	3	3	3	3	3	2.5	3	3	3	3	3	3	3	3	3	3	3	3	3	3	3	3	3	3	3	3	3	3	3	3	3	3	3
70	3	3	3	3	3	3	3	3	3	3	3	3	3	3	3	3	3	3	3	3	3	3	3	3	3	3	3	3	3	3	3	3	3	3	3	3	3	3	3	3
75	3	3	3	3	3	3	3	3	3	3	3	3	3	3	3	3	3	3	3	3	3	3	3	3	3	3	3	3	3	3	3	3	3	3	3	3	3	3	3	3
80	3	3	3	3	3	3	3	3	3	3	3	3	3	3	3	3	3	3	3	3	3	3	3	3	3	3	3	3	3	3	3	3	3	3	3	3	3	3	3	3
85	3	3	3	3	3	3	3	3	3	3	3	3	3	3	3	3	3	3.5	3	3	3	3	3	3	3	3	3	3	3	3	3	3	3	3	3	3	3	3	3	3
90	3.5	3	3	3	3.5	3	3	3	3.5	3	3	3	3.5	3	3.5	3	3	3.5	3	3.5	3	3.5	3	3.5	3.5	3.5	3	3.5	3.5	3	3.5	3	3	3	3.5	3	3	3	3.5	3
95	3	3.5	3.5	3.5	4	3.5	4	3.5	4	3.5	3.5	3	3.5	3.5	3	4	3.5	4	3	4	3	3	3.5	4	3.5	4	3	3.5	4	3	3	3.5	3.5	3.5	4	3.5	4	3.5	4	3.5
100	3.5	4	3.5	3	4	4	3.5	3.5	4	4	3	4	4	3.5	4	3.5	3.5	4	3.5	4	3.5	4	3.5	4	3	4	4	4	4	3.5	3.5	4	3.5	3	4	4	3.5	3.5	4	4
105	4	4	4	4	4	4	4	4	4	4	3.5	3.5	4	4	4	4	4	4	4	4	4	4	4	4	4	4	3.5	4	4	4	4	4	4	4	4	4	4	4	4	4
110	4	4	4	4	4	4	4	4	4	4	4	4	4	4	4	4	4	4	4	4	4	4	4	4	4	4	4	4	4	4	4	4	4	4	4	4	4	4	4	4
115	4	4	4	4	4	4	4	4	4	4	4	4	4	4	4	4	4	4	4	4	4	4	4	4	4	4	4	4	4	4	4	4	4	4	4	4	4	4	4	4
120	4	4	4	4	4	4	4	4	4	4	4	4	4	4	4	4	4	4	4	4	4	4	4	4	4	4	4	4	4	4	4	4	4	4	4	4	4	4	4	4
125	4.5	4	4	4	4	4	4	4.5	4	4	4.5	4	4	4.5	4.5	4	4	4	4	4	4	4.5	4	4	4	4	4	4	4	4	4.5	4	4	4	4	4	4	4.5	4	4
130	4.5	4	4.5	4.5	4	4.5	4	5	4	4.5	5	4	4	4.5	5	4.5	4	4.5	4.5	4.5	4	4.5	4	4.5	4	4.5	4.5	4.5	4	5	4.5	4	4.5	4.5	4	4.5	4	5	4	4.5
135	5	4.5	4.5	5	4.5	5	4.5	5	4.5	4.5	5	4.5	4.5	5	5	4	5	4.5	5	4.5	4	5	4.5	4.5	5	4	4.5	4	4.5	4.5	5	4.5	4.5	5	4.5	5	4.5	5	4.5	4.5
140	5	4.5	5	5	4.5	5	5	5	5	4.5	5	4.5	4.5	5	5	5	4.5	5	5	5	4.5	5	5	5	4.5	5	4.5	5	5	5	5	4.5	5	5	4.5	5	5	5	5	4.5
145	5	5	5	5	5	5	5	5	4.5	5	5	5	5	5	5	5	5	5	5	5	5	5	5	5	5	5	5	5	5	5	5	5	5	5	5	5	5	5	4.5	5
150	5	5	5	5	5	5	5	5	5	5	5	5	5	5	5	5	5	5	5	5	5	5	5	5	5	5	5	5	5	5	5	5	5	5	5	5	5	5	5	5
155	5	5	5	5	5	5	5	5	5	5	5	5	5	5	5	5	5	5	5	5	5	5	5	5	5	5	5	5	5	5	5	5	5	5	5	5	5	5	5	5
160	5	5	5	5	5	5	5	5	5	5	5	5	5	5	5	5	5	5	5	5	5	5	5	5	5	5	5	5	5	5	5	5	5	5	5	5	5	5	5	5
165	5	5	5	5	5	5	5	5	5	5	5	5	5	5	5	5	5	5	5	5	5	5	5	5	5	5	5	5	5	5	5	5	5	5	5	5	5	5	5	5
170	5	5	5	5.5	5	5.5	5	5	5	5	5	5	5	5	5	5	5	5	5	5	5	5	5	5	5	5	5	5	5	5	5	5	5	5.5	5	5.5	5	5	5	5
175	5	5	6	5	5	5	5.5	5	5.5	5	5	5	5	5	5	5	5.5	5	5	5	5	5	5.5	5	5	5	5	5	5	5	5	5	6	5	5	5	5.5	5	5.5	5
180	5.5	5.5	5.5	6	5.5	6	5.5	5	5.5	5.5	5.5	5.5	5	5.5	5.5	5	5.5	5	5.5	5.5	5.5	6	5.5	5	5.5	5.5	5.5	5.5	5	5.5	5.5	5.5	5.5	6	5.5	6	5.5	5	5.5	5.5
185	5.5	5	6	6	6	6	6	6	6	5.5	6	5.5	5.5	5.5	6	5.5	6	5.5	6	5.5	5	5.5	6	5.5	6	5.5	6	6	5.5	5.5	5.5	5	6	6	6	6	6	6	6	5.5
190	5.5	6	6	6	6	6	6	5.5	6	6	6	6	6	5.5	6	6	6	6	6	6	6	6	6	6	6	6	6	6	6	5.5	5.5	6	6	6	6	6	6	5.5	6	6
195	6	6	6	6	6	6	6	6	6	6	6	6	6	6	6	6	6	6	6	6	6	6	6	6	6	6	6	6	6	6	6	6	6	6	6	6	6	6	6	6
200	6	6	6	6	6	6	6	6	6	6	6	6	6	6	6	6	6	6	6	6	6	6	6	6	6	6	6	6	6	6	6	6	6	6	6	6	6	6	6	6
	1	2	3	4	5	6
	Comb	Hair	Rock	Sand	Porcelain	Glass

[truncated: 13 more sheets: Fig. 3e, Fig. 3f, Fig. 3g, Fig. 3h, Fig. 4c, Fig. 5c, Fig. 5d, Fig. 5e, Fig. 5f, Fig. 5g, Fig. 5h, Fig 6c, Fig 6d]
