# Supplementary material for: Interference haptic stimulation and consistent quantitative tactility in transparent electrotactile screen with pressure-sensitive transistors
Source: Nat Commun. 2024 Aug 21;15:7147. doi: 10.1038/s41467-024-51593-2 (PMC11339070; doi:10.1038/s41467-024-51593-2)
Supplement: Supplementary file 8 — Source Data [file 41467_2024_51593_MOESM8_ESM.zip › source data supplementary information.xlsx]

## Sheet: Fig. S2
	10 sec	20 sec	30 sec	60 sec	120 sec
Wavelength	%	%	%	%	%
900	79.5635	58.8439	43.9054	29.9067	11.3737
899.5	79.5921	59.0051	43.8783	29.9261	11.3502
899	79.4613	59.0107	43.851	29.9175	11.3451
898.5	79.4215	59.027	43.8172	29.9183	11.3617
898	79.4721	58.9018	43.8147	29.9608	11.3912
897.5	79.4535	58.9713	43.7184	29.9249	11.3842
897	79.4897	58.9056	43.7498	29.9292	11.3781
896.5	79.5151	58.8692	43.6725	29.9849	11.3678
896	79.5377	58.9115	43.6917	30.0583	11.3625
895.5	79.5166	58.6829	43.6714	30.0518	11.3118
895	79.5682	58.649	43.6774	30.1075	11.358
894.5	79.57	58.5115	43.6647	30.0753	11.3684
894	79.5533	58.5248	43.6491	30.0755	11.3181
893.5	79.5086	58.4785	43.6926	30.1254	11.2705
893	79.5363	58.5201	43.7074	30.1564	11.3016
892.5	79.5844	58.5589	43.6903	30.134	11.2846
892	79.5961	58.5294	43.7217	30.1201	11.3122
891.5	79.5983	58.6465	43.8131	30.132	11.3676
891	79.5792	58.6871	43.8632	30.1461	11.3563
890.5	79.5989	58.7141	43.871	30.1068	11.3609
890	79.6325	58.7817	43.8881	30.1675	11.392
889.5	79.7159	58.7379	43.8461	30.1529	11.4259
889	79.6849	58.7923	43.851	30.1236	11.3688
888.5	79.6618	58.8248	43.8764	30.182	11.3914
888	79.6134	58.7247	43.7367	30.1291	11.3741
887.5	79.572	58.6535	43.6837	30.0797	11.3911
887	79.6533	58.7767	43.7189	30.0582	11.429
886.5	79.5966	58.8813	43.709	30.1086	11.4268
886	79.5694	58.8248	43.6671	30.0121	11.4372
885.5	79.5726	58.9585	43.7506	30.0186	11.4802
885	79.5391	58.893	43.7612	30.0441	11.5253
884.5	79.5359	58.8552	43.7731	30.0021	11.5362
884	79.571	58.8745	43.872	29.9942	11.5394
883.5	79.5983	58.8936	43.906	30.04	11.5268
883	79.5074	58.7858	43.817	29.9792	11.4918
882.5	79.5731	58.7119	43.8445	29.9773	11.5176
882	79.5088	58.6722	43.8514	29.9778	11.5091
881.5	79.4819	58.656	43.8538	29.9837	11.4874
881	79.4996	58.6614	43.8683	29.9754	11.4969
880.5	79.5094	58.6582	43.8958	29.9877	11.5164
880	79.464	58.6901	43.896	29.9992	11.5266
879.5	79.439	58.6603	43.8845	29.9953	11.5351
879	79.4849	58.6954	43.9045	29.9877	11.5492
878.5	79.5058	58.7324	43.9804	30.0089	11.5501
878	79.6431	58.8625	43.9978	30.0564	11.5792
877.5	79.6834	58.8015	43.9744	30.0437	11.5893
877	79.7397	58.8395	44.0292	30.0807	11.6214
876.5	79.7306	58.8198	43.9629	30.0656	11.6331
876	79.7309	58.8121	43.9709	30.0589	11.6532
875.5	79.7538	58.8774	43.9665	30.0454	11.6412
875	79.7955	58.8599	43.9771	30.088	11.6686
874.5	79.7705	58.8701	43.9248	30.0831	11.6701
874	79.7223	58.7606	43.9501	30.0696	11.678
873.5	79.6995	58.7506	43.932	30.0707	11.6756
873	79.665	58.7455	43.8369	30.0066	11.6562
872.5	79.694	58.7911	43.8643	30.0364	11.6454
872	79.8294	58.8251	43.8724	30.0906	11.6484
871.5	79.9061	58.8438	43.9124	30.103	11.6731
871	79.8646	58.8055	43.9443	30.1023	11.6758
870.5	79.8806	58.7275	43.9483	30.116	11.6834
870	79.8836	58.7639	43.9368	30.1015	11.6757
869.5	79.8762	58.7859	43.9446	30.1197	11.6852
869	79.8511	58.7791	43.9552	30.1524	11.6799
868.5	79.8053	58.7685	43.9451	30.135	11.6833
868	79.695	58.7434	43.9069	30.0696	11.6848
867.5	79.6818	58.7205	43.8931	30.0651	11.6791
867	79.6891	58.7361	43.8751	30.0673	11.6728
866.5	79.6454	58.7473	43.8626	30.0371	11.681
866	79.6512	58.7614	43.8697	30.0399	11.6863
865.5	79.6999	58.7371	43.8702	30.0077	11.6912
865	79.7033	58.7078	43.8323	29.9771	11.7079
864.5	79.7112	58.6817	43.8531	29.9707	11.7049
864	79.7641	58.692	43.8357	29.9957	11.7076
863.5	79.8073	58.7162	43.856	29.9987	11.7275
863	79.8234	58.7215	43.8549	29.9901	11.735
862.5	79.8386	58.721	43.841	29.9815	11.7414
862	79.8428	58.6908	43.8396	29.9671	11.7609
861.5	79.8675	58.7151	43.8641	29.972	11.7777
861	79.8725	58.7145	43.8666	29.9707	11.7721
860.5	79.8843	58.7192	43.8268	29.9654	11.7849
860	79.8559	58.7018	43.8412	29.9594	11.7895
859.5	79.8184	58.6836	43.8376	29.9596	11.7922
859	79.8125	58.6761	43.8152	29.9574	11.7975
858.5	79.7722	58.6828	43.816	29.9718	11.7968
858	79.7759	58.697	43.8138	29.9757	11.7825
857.5	79.7456	58.6915	43.8046	29.9756	11.7784
857	79.7708	58.6862	43.7957	29.9856	11.7969
856.5	79.7722	58.6813	43.8186	29.9887	11.8036
856	79.8079	58.6967	43.8282	29.9911	11.8226
855.5	79.8091	58.6801	43.8279	29.9881	11.8311
855	79.7995	58.6643	43.8392	29.9753	11.8418
854.5	79.8257	58.6653	43.8405	29.957	11.8483
854	79.8379	58.6576	43.8522	29.9594	11.864
853.5	79.8238	58.655	43.8457	29.9483	11.8682
853	79.8323	58.6474	43.8469	29.9529	11.8688
852.5	79.8352	58.6617	43.8484	29.9476	11.8751
852	79.8593	58.6669	43.8583	29.936	11.8702
851.5	79.8644	58.6785	43.8373	29.9429	11.8751
851	79.877	58.7022	43.8176	29.9456	11.8717
850.5	79.8936	58.7005	43.8174	29.9538	11.8796
850	79.9229	58.7185	43.8121	29.9399	11.8866
849.5	79.9387	58.7353	43.8294	29.9482	11.8958
849	79.9424	58.7344	43.832	29.9328	11.8983
848.5	79.9586	58.7386	43.8261	29.9282	11.9053
848	79.938	58.7221	43.8129	29.9297	11.91
847.5	79.9667	58.7385	43.8158	29.9221	11.9161
847	79.9692	58.7265	43.8284	29.9181	11.9275
846.5	79.9753	58.7296	43.8305	29.905	11.9357
846	79.9723	58.7193	43.8327	29.9174	11.9397
845.5	80.0024	58.7075	43.8119	29.9068	11.9418
845	80.0265	58.7178	43.8284	29.9152	11.9454
844.5	80.0215	58.7129	43.8352	29.9109	11.9468
844	80.0451	58.7138	43.8289	29.8989	11.952
843.5	80.0572	58.7144	43.8352	29.8954	11.9563
843	80.0832	58.7195	43.8258	29.8889	11.9586
842.5	80.0918	58.7103	43.8108	29.8833	11.9613
842	80.0941	58.712	43.8036	29.8699	11.97
841.5	80.0934	58.7141	43.7962	29.8695	11.9734
841	80.0846	58.7119	43.7845	29.8543	11.9794
840.5	80.1007	58.7122	43.7702	29.8497	11.9874
840	80.0896	58.7003	43.7624	29.8446	11.9937
839.5	80.0868	58.6882	43.7503	29.8374	11.9945
839	80.075	58.6744	43.7393	29.8282	11.9983
838.5	80.0767	58.6722	43.7324	29.8245	12.0007
838	80.0721	58.6565	43.7236	29.8175	11.9988
837.5	80.0961	58.6557	43.7279	29.8188	12.0019
837	80.0896	58.6517	43.7256	29.8069	12.0035
836.5	80.0954	58.6406	43.7321	29.7949	12.0057
836	80.1159	58.6447	43.7271	29.7865	12.0062
835.5	80.1113	58.6447	43.7211	29.7743	12.0099
835	80.1218	58.6616	43.7299	29.7702	12.015
834.5	80.1317	58.6652	43.7297	29.7682	12.0162
834	80.1511	58.6775	43.7317	29.763	12.0188
833.5	80.158	58.6866	43.7299	29.7496	12.0266
833	80.1776	58.6787	43.7162	29.7425	12.0267
832.5	80.202	58.696	43.7144	29.7477	12.0277
832	80.2041	58.7011	43.71	29.7458	12.0315
831.5	80.2234	58.7005	43.7098	29.7428	12.0328
831	80.2323	58.6919	43.7008	29.7336	12.0337
830.5	80.2446	58.688	43.693	29.7213	12.0351
830	80.2561	58.6846	43.6848	29.7163	12.0371
829.5	80.2537	58.6784	43.674	29.7096	12.0361
829	80.2674	58.6853	43.6825	29.7123	12.0439
828.5	80.2678	58.6636	43.6675	29.7025	12.0454
828	80.286	58.6654	43.6785	29.6957	12.0511
827.5	80.3006	58.6631	43.6736	29.6909	12.0529
827	80.3169	58.6581	43.6677	29.6873	12.0505
826.5	80.3238	58.657	43.668	29.6812	12.0526
826	80.3225	58.6482	43.6642	29.6652	12.0502
825.5	80.3248	58.6396	43.6637	29.6572	12.0543
825	80.3331	58.6419	43.6506	29.6437	12.0518
824.5	80.3485	58.6593	43.6521	29.6352	12.0547
824	80.352	58.6542	43.6415	29.625	12.0513
823.5	80.3716	58.6629	43.6399	29.6152	12.0526
823	80.3842	58.6704	43.6417	29.6115	12.0599
822.5	80.3901	58.6661	43.6388	29.6017	12.0582
822	80.4029	58.6756	43.6345	29.6016	12.063
821.5	80.4208	58.6775	43.6318	29.5946	12.0613
821	80.4243	58.6721	43.6277	29.5925	12.0644
820.5	80.4365	58.669	43.6177	29.588	12.062
820	80.4526	58.6731	43.6181	29.5839	12.0626
819.5	80.4533	58.6623	43.6093	29.5745	12.0605
819	80.4644	58.6586	43.6015	29.568	12.0565
818.5	80.4803	58.6604	43.5948	29.5634	12.0628
818	80.4957	58.6518	43.5917	29.5571	12.063
817.5	80.5041	58.6503	43.5822	29.5442	12.0614
817	80.5227	58.651	43.5813	29.5327	12.0592
816.5	80.5302	58.645	43.5754	29.5236	12.0605
816	80.5388	58.6512	43.5621	29.5173	12.0626
815.5	80.5403	58.6442	43.5529	29.5116	12.0653
815	80.5459	58.6485	43.5529	29.5014	12.0679
814.5	80.5427	58.6441	43.5439	29.4887	12.0652
814	80.5556	58.6472	43.541	29.48	12.0665
813.5	80.5663	58.6465	43.5349	29.4737	12.0687
813	80.5727	58.6481	43.5334	29.4683	12.0703
812.5	80.5829	58.6489	43.5268	29.4591	12.0719
812	80.5995	58.6441	43.5313	29.4552	12.0745
811.5	80.6161	58.6532	43.5256	29.4448	12.0739
811	80.6407	58.65	43.5215	29.4419	12.0737
810.5	80.6642	58.6486	43.5225	29.4377	12.0747
810	80.6696	58.6532	43.523	29.4298	12.0738
809.5	80.676	58.656	43.5208	29.4201	12.0731
809	80.6972	58.6533	43.5134	29.4139	12.0741
808.5	80.6979	58.6472	43.5072	29.4015	12.0738
808	80.7086	58.6466	43.4918	29.3919	12.0732
807.5	80.7222	58.6472	43.4935	29.3851	12.0757
807	80.7294	58.6594	43.4918	29.38	12.0814
806.5	80.7349	58.6635	43.4789	29.3702	12.0824
806	80.7507	58.6682	43.4671	29.3627	12.0846
805.5	80.7617	58.6538	43.4504	29.3554	12.0842
805	80.7635	58.658	43.4438	29.3472	12.0843
804.5	80.7761	58.6576	43.4372	29.3378	12.0856
804	80.7868	58.6606	43.4403	29.3297	12.0866
803.5	80.803	58.6547	43.4367	29.3226	12.0873
803	80.8139	58.6461	43.4278	29.312	12.0845
802.5	80.8302	58.6426	43.4274	29.3045	12.0838
802	80.8489	58.6479	43.4248	29.2989	12.0844
801.5	80.8607	58.6578	43.4271	29.2927	12.0874
801	80.8819	58.6551	43.4215	29.2831	12.0888
800.5	80.893	58.6548	43.4199	29.2827	12.0877
800	80.8895	58.6531	43.41	29.2771	12.0871
799.5	80.9027	58.6563	43.3989	29.2718	12.0884
799	80.9128	58.6553	43.3921	29.2662	12.0876
798.5	80.9257	58.6527	43.3882	29.266	12.0868
798	80.9272	58.6443	43.382	29.2568	12.0851
797.5	80.9446	58.6438	43.3827	29.2498	12.0862
797	80.9539	58.6487	43.378	29.2472	12.0856
796.5	80.9726	58.6456	43.3723	29.238	12.0855
796	80.9863	58.6467	43.3656	29.2246	12.0865
795.5	80.9966	58.6436	43.3612	29.2141	12.0847
795	81.0092	58.646	43.3615	29.2087	12.0885
794.5	81.0198	58.6458	43.3499	29.1976	12.089
794	81.0366	58.6533	43.3476	29.1872	12.0922
793.5	81.049	58.6525	43.3358	29.1797	12.0907
793	81.0599	58.6556	43.3369	29.1708	12.09
792.5	81.0775	58.6559	43.3293	29.1589	12.0886
792	81.0952	58.6594	43.3276	29.1559	12.0878
791.5	81.0956	58.6588	43.3218	29.1494	12.0881
791	81.1029	58.6589	43.3151	29.1367	12.0866
790.5	81.1167	58.6605	43.3111	29.1263	12.0899
790	81.1281	58.6579	43.3055	29.1242	12.0883
789.5	81.1354	58.654	43.3039	29.1179	12.0904
789	81.1469	58.6504	43.2987	29.111	12.0931
788.5	81.1586	58.653	43.2925	29.1034	12.0967
788	81.1821	58.647	43.2913	29.0968	12.1015
787.5	81.2003	58.6474	43.2845	29.0859	12.1025
787	81.2144	58.6488	43.2828	29.078	12.1021
786.5	81.2316	58.6503	43.2803	29.0711	12.0985
786	81.2481	58.6529	43.2747	29.0649	12.0992
785.5	81.2604	58.6493	43.2637	29.0543	12.0981
785	81.2679	58.6503	43.2588	29.046	12.0995
784.5	81.2763	58.652	43.2582	29.0421	12.0983
784	81.2828	58.6577	43.2554	29.0357	12.0966
783.5	81.3012	58.6598	43.2551	29.0287	12.0947
783	81.3067	58.6564	43.2429	29.0174	12.0932
782.5	81.3119	58.651	43.2385	29.0039	12.0931
782	81.3248	58.6457	43.2344	28.9915	12.094
781.5	81.3372	58.6511	43.2349	28.983	12.0936
781	81.3569	58.6517	43.2302	28.9778	12.0933
780.5	81.3673	58.6534	43.2266	28.9642	12.0962
780	81.3798	58.6558	43.217	28.9587	12.0953
779.5	81.398	58.6569	43.2119	28.9556	12.098
779	81.4227	58.6629	43.2148	28.9567	12.1011
778.5	81.4272	58.663	43.2012	28.9522	12.1011
778	81.4327	58.668	43.1995	28.947	12.0983
777.5	81.4519	58.6638	43.1945	28.9406	12.0981
777	81.464	58.6738	43.1934	28.9319	12.1017
776.5	81.475	58.6654	43.1879	28.9263	12.1022
776	81.4887	58.6644	43.1849	28.9151	12.1039
775.5	81.4977	58.6626	43.1824	28.9075	12.1065
775	81.5189	58.6679	43.1792	28.9022	12.1073
774.5	81.5405	58.6733	43.181	28.8962	12.1078
774	81.5614	58.6757	43.1779	28.8938	12.1135
773.5	81.5757	58.6854	43.1768	28.8854	12.1165
773	81.5825	58.6749	43.1682	28.8785	12.1137
772.5	81.606	58.6856	43.1655	28.872	12.1149
772	81.6205	58.6892	43.1621	28.8666	12.1165
771.5	81.636	58.6945	43.1593	28.8628	12.1143
771	81.6397	58.6938	43.1542	28.8533	12.1165
770.5	81.6529	58.6972	43.1475	28.8451	12.1215
770	81.6753	58.7051	43.1459	28.8352	12.1227
769.5	81.6822	58.7037	43.1357	28.8324	12.1247
769	81.7007	58.7126	43.139	28.8251	12.127
768.5	81.7049	58.7079	43.1301	28.8163	12.1242
768	81.7125	58.7107	43.1249	28.8077	12.1209
767.5	81.7354	58.7105	43.1213	28.7953	12.1231
767	81.7574	58.7193	43.1181	28.7905	12.1236
766.5	81.7781	58.7244	43.115	28.7825	12.1223
766	81.7777	58.7248	43.1096	28.7784	12.1202
765.5	81.809	58.7289	43.1102	28.7703	12.1171
765	81.8368	58.7355	43.1015	28.7662	12.1169
764.5	81.8719	58.7471	43.1048	28.7656	12.1203
764	81.8904	58.7511	43.1017	28.7611	12.1228
763.5	81.895	58.7538	43.0989	28.753	12.1208
763	81.9116	58.7528	43.0976	28.7424	12.1218
762.5	81.9218	58.7475	43.0952	28.7324	12.1224
762	81.9416	58.7468	43.0939	28.7219	12.1252
761.5	81.9581	58.7578	43.0966	28.7146	12.1298
761	81.9654	58.7573	43.0956	28.7044	12.1303
760.5	81.9692	58.756	43.0835	28.6955	12.1297
760	81.9934	58.7619	43.0864	28.6885	12.1316
759.5	82.0094	58.762	43.0786	28.6809	12.1298
759	82.0216	58.7675	43.0729	28.6759	12.1272
758.5	82.0519	58.7762	43.0724	28.6764	12.1271
758	82.0688	58.7808	43.0692	28.6729	12.1264
757.5	82.083	58.7745	43.058	28.6667	12.1237
757	82.0957	58.7754	43.052	28.6638	12.1266
756.5	82.1149	58.7795	43.0561	28.6587	12.1304
756	82.1253	58.7779	43.0495	28.6489	12.13
755.5	82.1432	58.7859	43.0491	28.6413	12.1324
755	82.1555	58.7879	43.0493	28.6314	12.1354
754.5	82.1705	58.7953	43.0489	28.6272	12.1373
754	82.1919	58.8032	43.0489	28.6231	12.1394
753.5	82.2054	58.8055	43.0467	28.6176	12.1413
753	82.2189	58.8086	43.048	28.6086	12.1377
752.5	82.2335	58.8066	43.0443	28.6005	12.1337
752	82.2568	58.8126	43.0474	28.5977	12.1364
751.5	82.2657	58.8116	43.0405	28.5951	12.1382
751	82.2797	58.8108	43.0341	28.5881	12.1384
750.5	82.2936	58.8092	43.0302	28.5781	12.1399
750	82.3078	58.8081	43.028	28.5681	12.1394
749.5	82.3247	58.8186	43.0272	28.5612	12.1411
749	82.3465	58.8257	43.0225	28.5544	12.1428
748.5	82.3731	58.8343	43.0195	28.5486	12.1448
748	82.3837	58.8423	43.0143	28.54	12.1458
747.5	82.415	58.8472	43.0181	28.5348	12.1488
747	82.4327	58.8545	43.0176	28.5319	12.1489
746.5	82.4467	58.8638	43.0177	28.5253	12.1467
746	82.464	58.8717	43.0145	28.5194	12.145
745.5	82.4708	58.8712	43.0117	28.5104	12.1448
745	82.4905	58.8779	43.0117	28.5072	12.1468
744.5	82.5001	58.8806	43.0113	28.5009	12.147
744	82.5156	58.8807	43.0071	28.4962	12.1485
743.5	82.5261	58.8824	43.0029	28.4877	12.1468
743	82.5532	58.8919	42.9997	28.4818	12.1486
742.5	82.5768	58.896	42.9942	28.4733	12.152
742	82.5938	58.8973	42.9918	28.4668	12.1552
741.5	82.6235	58.9079	42.9968	28.4652	12.1565
741	82.6446	58.9151	42.9984	28.4604	12.1567
740.5	82.6609	58.9169	42.9949	28.4553	12.1556
740	82.6786	58.9157	42.9379	28.4002	12.0917
739.5	82.6921	58.9229	42.9357	28.3918	12.0914
739	82.7173	58.9345	42.9296	28.3794	12.092
738.5	82.7337	58.9322	42.9295	28.3718	12.0927
738	82.7516	58.9334	42.927	28.3673	12.094
737.5	82.7716	58.9421	42.9306	28.3647	12.097
737	82.7765	58.9409	42.924	28.3544	12.0966
736.5	82.7947	58.9426	42.9213	28.3495	12.0971
736	82.8094	58.945	42.917	28.3417	12.1002
735.5	82.8319	58.9437	42.9104	28.3368	12.0997
735	82.8515	58.9426	42.9102	28.3363	12.0987
734.5	82.8835	58.9495	42.9094	28.3327	12.099
734	82.9027	58.9534	42.9066	28.324	12.0969
733.5	82.9125	58.9537	42.9006	28.3155	12.097
733	82.9308	58.9626	42.8955	28.3106	12.0977
732.5	82.9563	58.9699	42.8975	28.3062	12.0983
732	82.9736	58.9745	42.8999	28.3005	12.0978
731.5	82.9889	58.9828	42.9039	28.2927	12.0986
731	83.0042	58.988	42.9004	28.2855	12.1037
730.5	83.0125	58.9903	42.897	28.2798	12.1066
730	83.0347	58.9966	42.8909	28.2785	12.1085
729.5	83.0603	59.0032	42.8885	28.2748	12.1086
729	83.0876	59.0078	42.8898	28.2705	12.1104
728.5	83.095	59.01	42.8821	28.2641	12.111
728	83.1246	59.023	42.8823	28.2635	12.1103
727.5	83.1479	59.0337	42.8806	28.2615	12.1113
727	83.1648	59.0359	42.8799	28.2544	12.1073
726.5	83.1829	59.0455	42.8793	28.248	12.1039
726	83.2028	59.0582	42.8815	28.2412	12.106
725.5	83.2284	59.0629	42.8778	28.2358	12.1073
725	83.2474	59.0746	42.8746	28.2357	12.1078
724.5	83.2659	59.0769	42.8741	28.2272	12.1065
724	83.281	59.0745	42.8735	28.218	12.1074
723.5	83.3047	59.0802	42.8753	28.2135	12.1071
723	83.3238	59.085	42.8733	28.2134	12.107
722.5	83.346	59.0872	42.8688	28.2068	12.1086
722	83.3669	59.0902	42.8715	28.2042	12.1089
721.5	83.3824	59.1003	42.8741	28.1995	12.1096
721	83.4038	59.1081	42.8779	28.1925	12.1107
720.5	83.4362	59.1209	42.8796	28.19	12.1137
720	83.4652	59.1422	42.8805	28.1868	12.1179
719.5	83.4754	59.1454	42.8756	28.1788	12.121
719	83.4968	59.1531	42.8775	28.1686	12.1237
718.5	83.5177	59.161	42.88	28.1659	12.1259
718	83.532	59.1633	42.8777	28.1595	12.1243
717.5	83.553	59.1644	42.8769	28.1523	12.124
717	83.5741	59.1679	42.8743	28.1416	12.1222
716.5	83.592	59.1756	42.8719	28.137	12.121
716	83.5994	59.1724	42.8644	28.1297	12.1186
715.5	83.6208	59.1795	42.861	28.1267	12.1196
715	83.6467	59.1922	42.8596	28.1187	12.1213
714.5	83.6609	59.1989	42.8599	28.1094	12.1204
714	83.6797	59.2033	42.8589	28.1004	12.124
713.5	83.6972	59.2128	42.8574	28.0957	12.1268
713	83.7228	59.2239	42.8573	28.0934	12.1327
712.5	83.7509	59.2336	42.8565	28.0891	12.1364
712	83.7733	59.2417	42.857	28.0858	12.1395
711.5	83.7928	59.2457	42.8588	28.0804	12.1386
711	83.8168	59.258	42.8596	28.0823	12.1404
710.5	83.8406	59.2726	42.8621	28.0811	12.144
710	83.8688	59.2881	42.8635	28.0806	12.1465
709.5	83.8903	59.2934	42.8613	28.0757	12.1489
709	83.9091	59.301	42.8644	28.0728	12.1488
708.5	83.928	59.3051	42.8661	28.0692	12.1503
708	83.9524	59.3103	42.8655	28.0651	12.1528
707.5	83.9684	59.3188	42.8675	28.0644	12.1578
707	83.9841	59.3172	42.8667	28.0588	12.1601
706.5	84.0062	59.3232	42.8662	28.0565	12.162
706	84.0179	59.3275	42.863	28.0525	12.1616
705.5	84.038	59.3345	42.8668	28.0531	12.1627
705	84.055	59.3378	42.8634	28.0473	12.1657
704.5	84.0704	59.344	42.8665	28.046	12.1706
704	84.0825	59.3547	42.8669	28.043	12.1734
703.5	84.1114	59.3623	42.8728	28.0352	12.1767
703	84.1322	59.376	42.8745	28.0321	12.1802
702.5	84.1534	59.3818	42.8734	28.0276	12.1825
702	84.1753	59.3906	42.874	28.0242	12.1876
701.5	84.2013	59.4037	42.8774	28.0197	12.1903
701	84.2187	59.4106	42.878	28.0212	12.1934
700.5	84.2345	59.4163	42.8758	28.0153	12.1933
700	84.261	59.4226	42.879	28.01	12.195
699.5	84.2871	59.4305	42.8732	28.0083	12.1957
699	84.3101	59.4359	42.8726	28.0051	12.1962
698.5	84.3299	59.4451	42.8685	28.0011	12.1999
698	84.3524	59.4529	42.8686	27.9969	12.202
697.5	84.366	59.4497	42.8627	27.991	12.2021
697	84.3962	59.4632	42.8631	27.9869	12.2033
696.5	84.4277	59.4754	42.8658	27.985	12.2053
696	84.4477	59.484	42.863	27.9833	12.2062
695.5	84.4596	59.4942	42.8596	27.9801	12.2047
695	84.483	59.5093	42.8611	27.9785	12.2069
694.5	84.5086	59.5189	42.8635	27.9753	12.2055
694	84.5322	59.5262	42.8615	27.9716	12.2049
693.5	84.5579	59.5387	42.8639	27.9665	12.2075
693	84.5776	59.5475	42.8618	27.9593	12.2069
692.5	84.5891	59.5504	42.8591	27.9515	12.2035
692	84.6094	59.5594	42.859	27.9466	12.2015
691.5	84.631	59.568	42.8617	27.9425	12.2014
691	84.6522	59.5773	42.8634	27.9366	12.2003
690.5	84.6776	59.5842	42.8684	27.9328	12.2004
690	84.6993	59.5941	42.875	27.9273	12.1986
689.5	84.7237	59.6093	42.8787	27.9292	12.1976
689	84.7448	59.6206	42.8862	27.9259	12.1992
688.5	84.7702	59.6384	42.8897	27.9278	12.2027
688	84.8035	59.6566	42.9002	27.9285	12.2072
687.5	84.827	59.6689	42.9042	27.9206	12.2105
687	84.8514	59.6773	42.9087	27.9203	12.2142
686.5	84.8718	59.695	42.9186	27.9184	12.2175
686	84.8945	59.7079	42.9259	27.9201	12.2265
685.5	84.9201	59.722	42.9351	27.9186	12.2321
685	84.9494	59.7345	42.9481	27.9235	12.2381
684.5	84.9777	59.749	42.9595	27.924	12.2472
684	84.9972	59.7589	42.9688	27.9254	12.2513
683.5	85.0285	59.7773	42.9841	27.9349	12.26
683	85.0549	59.7957	42.9967	27.9363	12.2674
682.5	85.0843	59.8072	43.0049	27.9421	12.2778
682	85.1049	59.8183	43.0126	27.9435	12.2813
681.5	85.1234	59.8311	43.0196	27.9417	12.2885
681	85.1436	59.8492	43.0244	27.9434	12.2956
680.5	85.1723	59.8681	43.0331	27.9454	12.302
680	85.1982	59.8802	43.0405	27.9477	12.312
679.5	85.2156	59.8855	43.0473	27.9501	12.3207
679	85.2382	59.8987	43.0569	27.9555	12.3295
678.5	85.2577	59.9114	43.0625	27.9528	12.3318
678	85.2943	59.9279	43.0735	27.9559	12.34
677.5	85.3206	59.9356	43.0795	27.9564	12.344
677	85.3482	59.9408	43.0853	27.9555	12.3477
676.5	85.3684	59.9498	43.0886	27.9552	12.3488
676	85.3909	59.9605	43.0942	27.9515	12.3482
675.5	85.4153	59.9735	43.0947	27.9463	12.3468
675	85.4442	59.9844	43.0923	27.9407	12.3455
674.5	85.4734	59.995	43.0983	27.9398	12.3476
674	85.4952	60.0074	43.1024	27.9376	12.346
673.5	85.5209	60.0255	43.1054	27.9374	12.3484
673	85.5367	60.0348	43.1072	27.9342	12.3491
672.5	85.5569	60.0411	43.1069	27.9286	12.3516
672	85.5926	60.0633	43.1101	27.9284	12.3563
671.5	85.6218	60.0794	43.118	27.9257	12.3591
671	85.6394	60.0889	43.1262	27.9237	12.3614
670.5	85.6629	60.1013	43.1244	27.9214	12.3622
670	85.6914	60.1159	43.1271	27.9196	12.3651
669.5	85.7159	60.1262	43.1326	27.9205	12.3657
669	85.7418	60.1423	43.1348	27.9194	12.3677
668.5	85.7694	60.1531	43.1452	27.9214	12.3695
668	85.7821	60.158	43.1481	27.9165	12.3714
667.5	85.8018	60.1633	43.1499	27.9196	12.3739
667	85.826	60.1744	43.1549	27.9195	12.3789
666.5	85.8479	60.1833	43.1632	27.9194	12.3841
666	85.8599	60.1892	43.1631	27.9151	12.388
665.5	85.8853	60.1977	43.167	27.9121	12.3906
665	85.9166	60.2086	43.1722	27.9096	12.392
664.5	85.9411	60.2195	43.176	27.9071	12.3946
664	85.9595	60.2278	43.1817	27.9087	12.3974
663.5	85.9904	60.2435	43.1882	27.9067	12.4004
663	86.0153	60.2557	43.1926	27.9053	12.4007
662.5	86.0386	60.2675	43.1966	27.9027	12.4021
662	86.0712	60.2854	43.2046	27.9027	12.4039
661.5	86.096	60.3014	43.2131	27.9039	12.4067
661	86.1181	60.3184	43.2192	27.9055	12.4112
660.5	86.1377	60.3339	43.2219	27.9035	12.4123
660	86.1743	60.3548	43.2263	27.9034	12.4137
659.5	86.1928	60.3664	43.2307	27.9019	12.4152
659	86.2146	60.3774	43.2355	27.901	12.4193
658.5	86.2341	60.387	43.2453	27.9014	12.422
658	86.2561	60.402	43.2566	27.9042	12.4257
657.5	86.2746	60.4139	43.2605	27.9011	12.4297
657	86.2952	60.4255	43.2675	27.899	12.4345
656.5	86.3245	60.4374	43.275	27.9013	12.44
656	86.3472	60.4514	43.281	27.9016	12.4435
655.5	86.3777	60.4655	43.2885	27.9017	12.4467
655	86.4076	60.481	43.2947	27.9029	12.4477
654.5	86.4393	60.5016	43.2942	27.9037	12.4497
654	86.4643	60.5142	43.2932	27.902	12.4516
653.5	86.5029	60.5312	43.3004	27.9033	12.4545
653	86.5394	60.5498	43.3091	27.9049	12.4562
652.5	86.564	60.5672	43.3153	27.9035	12.4586
652	86.581	60.5754	43.32	27.9014	12.461
651.5	86.5988	60.5922	43.3226	27.9013	12.4639
651	86.6233	60.6077	43.3282	27.8966	12.4667
650.5	86.6447	60.6201	43.3354	27.8945	12.4712
650	86.6686	60.6324	43.3393	27.8924	12.4752
649.5	86.6831	60.643	43.3431	27.8907	12.4777
649	86.701	60.6544	43.3467	27.8873	12.4798
648.5	86.7296	60.6667	43.3538	27.8865	12.4806
648	86.7569	60.6821	43.3599	27.8856	12.4849
647.5	86.788	60.6923	43.3687	27.8845	12.4875
647	86.8121	60.7104	43.3721	27.8865	12.4906
646.5	86.8335	60.7257	43.3779	27.8878	12.4934
646	86.8572	60.7421	43.3868	27.8897	12.4957
645.5	86.8857	60.7636	43.3942	27.8902	12.4982
645	86.9118	60.7771	43.4014	27.8913	12.5009
644.5	86.9311	60.794	43.41	27.8934	12.5035
644	86.9537	60.8104	43.4117	27.8929	12.5043
643.5	86.9815	60.8315	43.4187	27.8926	12.5085
643	87.0121	60.8484	43.4283	27.8949	12.5123
642.5	87.0451	60.8667	43.4388	27.8953	12.5136
642	87.0667	60.8821	43.4419	27.893	12.5162
641.5	87.0888	60.892	43.4516	27.8938	12.5196
641	87.109	60.9116	43.4574	27.8948	12.5233
640.5	87.1284	60.9283	43.4605	27.8907	12.53
640	87.1541	60.942	43.4719	27.8917	12.5321
639.5	87.1779	60.9575	43.4774	27.8924	12.5325
639	87.1947	60.9731	43.4825	27.8908	12.5341
638.5	87.2201	60.9873	43.4892	27.8906	12.5371
638	87.2493	61.0018	43.4997	27.8927	12.5393
637.5	87.2736	61.0174	43.4991	27.8948	12.5414
637	87.2972	61.0318	43.505	27.8959	12.5406
636.5	87.3265	61.0432	43.5138	27.8982	12.5392
636	87.3563	61.0595	43.5221	27.8988	12.5438
635.5	87.3771	61.0703	43.5283	27.8994	12.5473
635	87.3974	61.0809	43.5345	27.896	12.55
634.5	87.4153	61.0996	43.5404	27.8958	12.5533
634	87.4325	61.113	43.548	27.8948	12.5544
633.5	87.4596	61.131	43.5585	27.8963	12.5596
633	87.4954	61.1505	43.5712	27.8986	12.5675
632.5	87.5208	61.1679	43.5757	27.9001	12.5708
632	87.5406	61.189	43.5831	27.9021	12.5735
631.5	87.5644	61.2088	43.5941	27.9049	12.5766
631	87.5929	61.2242	43.6028	27.9102	12.5804
630.5	87.6212	61.2346	43.6092	27.9122	12.5824
630	87.6506	61.2549	43.6154	27.9137	12.5886
629.5	87.6733	61.2709	43.6237	27.9109	12.5905
629	87.6837	61.2848	43.6276	27.9085	12.5933
628.5	87.7037	61.3017	43.6389	27.9083	12.5987
628	87.7302	61.3139	43.6456	27.9074	12.6018
627.5	87.7584	61.3271	43.6536	27.9067	12.6052
627	87.7817	61.3438	43.6577	27.9075	12.6106
626.5	87.8036	61.36	43.6662	27.91	12.6153
626	87.8283	61.3782	43.6764	27.9135	12.6187
625.5	87.8448	61.3936	43.6869	27.9183	12.6233
625	87.871	61.4052	43.6956	27.9198	12.6268
624.5	87.899	61.4212	43.7041	27.9231	12.6304
624	87.9224	61.4396	43.7153	27.9269	12.6352
623.5	87.9407	61.4511	43.7153	27.9288	12.6377
623	87.963	61.4688	43.7295	27.9302	12.638
622.5	87.979	61.4843	43.7363	27.9297	12.64
622	88	61.5005	43.744	27.9316	12.6423
621.5	88.0247	61.5161	43.7531	27.9304	12.6438
621	88.0492	61.5362	43.7601	27.934	12.6466
620.5	88.0711	61.5567	43.7655	27.9353	12.6492
620	88.0896	61.5738	43.7741	27.9361	12.653
619.5	88.1093	61.5978	43.7836	27.9366	12.6563
619	88.1348	61.6194	43.7931	27.9385	12.66
618.5	88.1642	61.6407	43.8042	27.942	12.6634
618	88.1928	61.6613	43.8178	27.9427	12.6681
617.5	88.2256	61.6748	43.8253	27.9463	12.6705
617	88.2497	61.6951	43.8348	27.9483	12.6711
616.5	88.2677	61.7026	43.8436	27.9487	12.6713
616	88.2913	61.7187	43.851	27.951	12.6723
615.5	88.3196	61.7342	43.8621	27.9514	12.6738
615	88.34	61.7515	43.8693	27.9542	12.6776
614.5	88.3589	61.7658	43.8811	27.9565	12.681
614	88.3728	61.781	43.8853	27.9588	12.6825
613.5	88.3946	61.8031	43.8933	27.9609	12.6842
613	88.4095	61.8162	43.9005	27.9583	12.6875
612.5	88.4325	61.8384	43.9088	27.9603	12.6908
612	88.4556	61.8598	43.9201	27.961	12.6961
611.5	88.4763	61.8776	43.9306	27.9647	12.7014
611	88.495	61.8948	43.9408	27.9667	12.7058
610.5	88.5192	61.9128	43.9515	27.969	12.7093
610	88.5382	61.9281	43.9614	27.9667	12.7112
609.5	88.5568	61.9459	43.9721	27.9678	12.715
609	88.5792	61.9697	43.9868	27.9752	12.7194
608.5	88.6083	61.99	44.0004	27.981	12.7243
608	88.63	62.0084	44.01	27.9843	12.7271
607.5	88.6485	62.031	44.0213	27.988	12.7298
607	88.6743	62.0502	44.0285	27.9906	12.7313
606.5	88.6935	62.0687	44.0356	27.9901	12.7351
606	88.7226	62.0908	44.043	27.9972	12.7408
605.5	88.7389	62.1088	44.0508	27.9983	12.7439
605	88.7637	62.1253	44.0587	27.9996	12.746
604.5	88.7794	62.1378	44.0671	28.002	12.748
604	88.7955	62.1528	44.0729	28.0039	12.751
603.5	88.8157	62.164	44.0804	28.0036	12.7528
603	88.8346	62.1795	44.0926	28.0063	12.7546
602.5	88.8541	62.195	44.0988	28.0085	12.7554
602	88.877	62.2106	44.1071	28.008	12.758
601.5	88.8992	62.2281	44.1183	28.0132	12.7622
601	88.9249	62.2437	44.1315	28.0137	12.7678
600.5	88.9429	62.2638	44.139	28.0149	12.7712
600	88.9619	62.3217	44.2453	28.1214	12.8934
599.5	88.9768	62.3352	44.2547	28.1248	12.8954
599	89.0095	62.3631	44.2647	28.129	12.8999
598.5	89.0296	62.378	44.2711	28.1321	12.9023
598	89.0411	62.391	44.278	28.1365	12.905
597.5	89.0523	62.4018	44.288	28.1381	12.9078
597	89.067	62.4202	44.2977	28.1411	12.908
596.5	89.0884	62.4357	44.308	28.141	12.9094
596	89.0958	62.4472	44.3181	28.143	12.9112
595.5	89.1169	62.4693	44.3267	28.1438	12.9149
595	89.1284	62.4846	44.3343	28.144	12.915
594.5	89.1459	62.5008	44.3465	28.1446	12.9165
594	89.1664	62.5224	44.3583	28.1479	12.9183
593.5	89.1891	62.5485	44.3719	28.1517	12.9208
593	89.2144	62.5644	44.381	28.1559	12.924
592.5	89.2292	62.5819	44.3874	28.1603	12.927
592	89.2512	62.6072	44.4003	28.1631	12.9287
591.5	89.2736	62.6262	44.4132	28.1662	12.9301
591	89.2998	62.6482	44.4253	28.1716	12.9337
590.5	89.3154	62.6677	44.4328	28.1731	12.9358
590	89.3339	62.6835	44.4374	28.1719	12.9376
589.5	89.3541	62.6992	44.4443	28.1732	12.9392
589	89.3645	62.7143	44.453	28.1724	12.9406
588.5	89.3774	62.7337	44.4628	28.1721	12.9427
588	89.3989	62.7445	44.4664	28.1724	12.9461
587.5	89.4127	62.7598	44.4739	28.1743	12.9477
587	89.4208	62.7736	44.4844	28.176	12.9502
586.5	89.4414	62.7915	44.4918	28.179	12.9536
586	89.4508	62.8048	44.5017	28.1813	12.9558
585.5	89.4625	62.8218	44.5105	28.1841	12.9591
585	89.4757	62.8376	44.519	28.1891	12.9614
584.5	89.4896	62.8592	44.531	28.1913	12.964
584	89.5046	62.8782	44.5445	28.1962	12.9657
583.5	89.5155	62.8934	44.5525	28.1987	12.9689
583	89.5282	62.9067	44.5592	28.1983	12.9699
582.5	89.5447	62.9214	44.5695	28.1994	12.9709
582	89.5628	62.9473	44.579	28.205	12.976
581.5	89.5742	62.9663	44.5928	28.2085	12.9808
581	89.5861	62.9858	44.6013	28.2106	12.9848
580.5	89.6033	63.0017	44.6139	28.2171	12.9883
580	89.6112	63.0249	44.6253	28.2232	12.9901
579.5	89.6217	63.0417	44.6392	28.2281	12.9934
579	89.6323	63.0594	44.6518	28.2344	12.9981
578.5	89.6398	63.0795	44.6661	28.2391	13.0018
578	89.6524	63.0964	44.6817	28.2401	13.0027
577.5	89.6692	63.1149	44.6881	28.2421	13.0043
577	89.6886	63.1337	44.7006	28.2467	13.0084
576.5	89.6969	63.1439	44.7032	28.2468	13.0083
576	89.7166	63.1596	44.7142	28.2464	13.0119
575.5	89.7423	63.1822	44.7242	28.2493	13.015
575	89.7605	63.2053	44.733	28.2529	13.0187
574.5	89.7695	63.2207	44.7382	28.255	13.0222
574	89.781	63.2365	44.7498	28.2617	13.0252
573.5	89.7908	63.2524	44.7543	28.2659	13.0265
573	89.7981	63.2714	44.7656	28.2694	13.0275
572.5	89.8181	63.299	44.7836	28.274	13.0328
572	89.8227	63.3171	44.7939	28.2822	13.0364
571.5	89.8245	63.3335	44.8063	28.2865	13.0388
571	89.8346	63.3456	44.8158	28.2896	13.0401
570.5	89.8419	63.3641	44.826	28.2917	13.0421
570	89.8554	63.3822	44.8364	28.2971	13.0461
569.5	89.8583	63.3964	44.8496	28.2969	13.049
569	89.8714	63.4099	44.8581	28.2976	13.0529
568.5	89.8727	63.4161	44.8635	28.2993	13.0535
568	89.883	63.4307	44.8724	28.3012	13.0549
567.5	89.89	63.4456	44.8771	28.3015	13.058
567	89.892	63.4629	44.8875	28.3037	13.0601
566.5	89.9081	63.4808	44.9031	28.3078	13.0605
566	89.9075	63.4904	44.9085	28.3061	13.0593
565.5	89.9214	63.5109	44.9203	28.3125	13.0599
565	89.9266	63.5253	44.9297	28.314	13.0584
564.5	89.9301	63.5435	44.9375	28.315	13.059
564	89.9362	63.5579	44.946	28.3156	13.0605
563.5	89.9406	63.5736	44.9559	28.3157	13.0596
563	89.948	63.5918	44.9621	28.3174	13.0606
562.5	89.9457	63.6055	44.9623	28.318	13.0604
562	89.9543	63.6261	44.9714	28.324	13.0628
561.5	89.9642	63.6442	44.9797	28.3257	13.0638
561	89.9673	63.6678	44.9893	28.3309	13.0664
560.5	89.9801	63.6845	45.001	28.3342	13.0692
560	89.9858	63.6991	45.0085	28.3344	13.0704
559.5	89.9883	63.7168	45.02	28.34	13.0715
559	89.9994	63.7338	45.031	28.3447	13.072
558.5	89.9999	63.7484	45.0416	28.3479	13.0759
558	89.9989	63.7617	45.0481	28.3478	13.0759
557.5	89.9939	63.774	45.0549	28.3451	13.0778
557	89.9921	63.7827	45.0591	28.3457	13.0796
556.5	89.9857	63.7935	45.0636	28.3474	13.0815
556	89.9831	63.8107	45.0746	28.3538	13.0854
555.5	89.9848	63.8211	45.0838	28.3573	13.0889
555	89.9802	63.8286	45.0901	28.3582	13.0911
554.5	89.9876	63.8441	45.0991	28.3612	13.0932
554	89.9937	63.86	45.1095	28.3642	13.0975
553.5	89.9933	63.8726	45.1184	28.3711	13.1006
553	89.9982	63.8894	45.1287	28.3738	13.1033
552.5	89.9997	63.9059	45.1371	28.3761	13.1052
552	89.9928	63.9137	45.1401	28.3749	13.1031
551.5	89.9937	63.9244	45.143	28.3755	13.1012
551	89.9812	63.9375	45.1477	28.3768	13.101
550.5	89.9814	63.9522	45.1563	28.3784	13.1022
550	89.9766	63.9619	45.1595	28.3793	13.1011
549.5	89.9739	63.9758	45.1682	28.3811	13.1019
549	89.9682	63.9851	45.1767	28.3845	13.1007
548.5	89.9616	63.9998	45.1845	28.385	13.0997
548	89.9661	64.0162	45.1901	28.3895	13.1028
547.5	89.9593	64.0287	45.1959	28.3884	13.1046
547	89.9642	64.0453	45.2089	28.3903	13.1056
546.5	89.9573	64.0528	45.2125	28.3897	13.1042
546	89.952	64.0659	45.2198	28.3928	13.1056
545.5	89.9507	64.0779	45.2223	28.3923	13.1046
545	89.9482	64.0912	45.2266	28.3925	13.1059
544.5	89.9502	64.1008	45.2329	28.3939	13.1088
544	89.9356	64.1046	45.2405	28.3926	13.1083
543.5	89.927	64.115	45.2467	28.3964	13.1077
543	89.9159	64.1187	45.2496	28.3964	13.1074
542.5	89.9028	64.1272	45.2551	28.3973	13.107
542	89.8889	64.1381	45.2598	28.3956	13.1071
541.5	89.8813	64.1433	45.2653	28.3956	13.106
541	89.8623	64.1504	45.2673	28.3967	13.1041
540.5	89.8421	64.1563	45.2676	28.3995	13.1011
540	89.8421	64.1731	45.2754	28.4012	13.1006
539.5	89.8353	64.1841	45.2819	28.4001	13.1015
539	89.8278	64.1977	45.2851	28.4011	13.1016
538.5	89.8136	64.2052	45.2847	28.4005	13.1006
538	89.8112	64.2132	45.2902	28.4018	13.0994
537.5	89.7989	64.224	45.2929	28.4011	13.0997
537	89.7957	64.2322	45.299	28.4016	13.1002
536.5	89.7859	64.243	45.3055	28.4007	13.101
536	89.7696	64.2495	45.3037	28.3994	13.1
535.5	89.7543	64.2566	45.3054	28.3969	13.1005
535	89.7429	64.2614	45.309	28.3981	13.101
534.5	89.7288	64.2693	45.3171	28.3988	13.1021
534	89.7175	64.2769	45.3191	28.3983	13.1023
533.5	89.6988	64.281	45.3216	28.3991	13.1017
533	89.6831	64.291	45.3266	28.3994	13.1016
532.5	89.6749	64.2958	45.3304	28.3982	13.1008
532	89.6546	64.2999	45.3338	28.398	13.0995
531.5	89.6368	64.3053	45.3371	28.3973	13.0966
531	89.6179	64.3115	45.3393	28.395	13.0958
530.5	89.6037	64.3172	45.3413	28.3945	13.0945
530	89.5834	64.3202	45.3442	28.3935	13.0895
529.5	89.5693	64.3212	45.3491	28.392	13.0873
529	89.5483	64.3208	45.3498	28.3902	13.0838
528.5	89.5282	64.33	45.3522	28.3919	13.0825
528	89.5131	64.337	45.3585	28.3916	13.0829
527.5	89.4986	64.343	45.3638	28.3934	13.0812
527	89.4786	64.3454	45.3672	28.3941	13.0792
526.5	89.4568	64.3489	45.3695	28.3925	13.076
526	89.4268	64.3532	45.3704	28.3932	13.077
525.5	89.3968	64.3546	45.373	28.393	13.0739
525	89.3726	64.3552	45.3723	28.3912	13.0723
524.5	89.3425	64.3516	45.3697	28.386	13.0706
524	89.3223	64.3545	45.3688	28.3879	13.068
523.5	89.2943	64.3529	45.3649	28.3846	13.0669
523	89.2715	64.3599	45.367	28.3864	13.0662
522.5	89.2516	64.3588	45.3678	28.3833	13.0649
522	89.2244	64.3533	45.3662	28.3764	13.0627
521.5	89.1965	64.3576	45.3617	28.373	13.063
521	89.1727	64.3646	45.3624	28.3726	13.0632
520.5	89.1507	64.3679	45.3634	28.3703	13.0604
520	89.1331	64.3353	45.2833	28.2706	12.9328
519.5	89.1064	64.3343	45.2814	28.2681	12.9324
519	89.0775	64.3321	45.2769	28.2647	12.9322
518.5	89.0456	64.3304	45.2717	28.2602	12.9285
518	89.0152	64.3234	45.2676	28.2557	12.9262
517.5	88.9749	64.3145	45.263	28.2499	12.9217
517	88.9507	64.3175	45.2627	28.2455	12.9197
516.5	88.9218	64.3102	45.262	28.2431	12.918
516	88.8807	64.3001	45.2549	28.2383	12.916
515.5	88.8488	64.2894	45.2533	28.2318	12.9133
515	88.8134	64.2857	45.2493	28.2263	12.9109
514.5	88.7862	64.2866	45.2457	28.2241	12.9076
514	88.7456	64.282	45.2391	28.2185	12.9027
513.5	88.7058	64.2827	45.2375	28.2116	12.9003
513	88.667	64.2659	45.2293	28.2093	12.8969
512.5	88.6313	64.2611	45.2238	28.2026	12.8924
512	88.5995	64.2556	45.218	28.197	12.8873
511.5	88.5539	64.2509	45.2066	28.1919	12.8811
511	88.5271	64.2516	45.2025	28.1908	12.8766
510.5	88.4924	64.244	45.1951	28.1838	12.8739
510	88.4512	64.2371	45.1888	28.1799	12.8701
509.5	88.4201	64.2231	45.1817	28.1753	12.8661
509	88.3787	64.2155	45.1695	28.1659	12.8601
508.5	88.3349	64.206	45.1609	28.1606	12.8564
508	88.2896	64.1971	45.1502	28.158	12.8519
507.5	88.2577	64.189	45.1491	28.1527	12.8504
507	88.1963	64.1685	45.1365	28.142	12.8452
506.5	88.1465	64.1586	45.1274	28.1372	12.8396
506	88.1088	64.1389	45.1195	28.1341	12.8368
505.5	88.0623	64.1323	45.113	28.1289	12.833
505	88.0128	64.1224	45.1069	28.1241	12.83
504.5	87.9669	64.1096	45.0966	28.1187	12.826
504	87.9058	64.1012	45.0918	28.1111	12.8242
503.5	87.8593	64.0948	45.0804	28.1075	12.8201
503	87.8307	64.0862	45.0747	28.1068	12.8178
502.5	87.7928	64.0676	45.0655	28.0973	12.815
502	87.7358	64.0556	45.0531	28.0878	12.8112
501.5	87.6951	64.0385	45.0413	28.0809	12.8085
501	87.6476	64.0252	45.0304	28.0733	12.8026
500.5	87.5975	64.0086	45.0167	28.0648	12.798
500	87.5676	63.9939	45.0011	28.0573	12.791
499.5	87.5078	63.9645	44.9844	28.0449	12.7848
499	87.4427	63.9439	44.9694	28.03	12.7783
498.5	87.3818	63.9256	44.9542	28.0209	12.7713
498	87.3349	63.9124	44.9394	28.0078	12.7649
497.5	87.2776	63.8904	44.9218	27.9955	12.7569
497	87.2271	63.8675	44.906	27.9844	12.7527
496.5	87.1858	63.8518	44.8967	27.9743	12.7483
496	87.1245	63.8269	44.8807	27.9627	12.7416
495.5	87.0759	63.807	44.8697	27.9531	12.7349
495	87.0273	63.7786	44.8487	27.9443	12.7273
494.5	86.9749	63.7548	44.834	27.9347	12.7198
494	86.9177	63.7269	44.8147	27.9268	12.712
493.5	86.8649	63.7079	44.7965	27.9162	12.7058
493	86.8111	63.6859	44.7811	27.9068	12.6985
492.5	86.7469	63.6562	44.7567	27.8933	12.689
492	86.6863	63.6284	44.7418	27.8828	12.6828
491.5	86.6289	63.6056	44.7201	27.8689	12.6757
491	86.5582	63.5827	44.7027	27.8585	12.6686
490.5	86.4944	63.5569	44.678	27.8432	12.6624
490	86.4257	63.5289	44.6557	27.8295	12.6556
489.5	86.3535	63.4961	44.6348	27.8161	12.6468
489	86.2844	63.4615	44.6133	27.8021	12.6395
488.5	86.2143	63.4334	44.5917	27.7895	12.6329
488	86.144	63.3988	44.5627	27.7756	12.6243
487.5	86.0711	63.3661	44.5374	27.7639	12.6171
487	86.0095	63.3374	44.5145	27.7489	12.6102
486.5	85.9399	63.3103	44.4953	27.7368	12.604
486	85.8762	63.2812	44.4795	27.7281	12.5979
485.5	85.8041	63.2547	44.4558	27.7147	12.5926
485	85.7314	63.2224	44.4255	27.6969	12.5825
484.5	85.6618	63.1933	44.4013	27.6836	12.5735
484	85.599	63.1585	44.3777	27.6681	12.5656
483.5	85.5225	63.1247	44.3532	27.6508	12.5576
483	85.4494	63.0888	44.3254	27.6362	12.5472
482.5	85.3806	63.0525	44.3	27.6189	12.5395
482	85.3101	63.0112	44.2634	27.5972	12.5281
481.5	85.2275	62.9657	44.2341	27.5762	12.5168
481	85.1482	62.9247	44.2059	27.5621	12.5091
480.5	85.0823	62.8874	44.1822	27.549	12.5037
480	84.994	62.8534	44.1482	27.536	12.4947
479.5	84.9259	62.8084	44.1166	27.5151	12.4861
479	84.8373	62.7593	44.0878	27.4962	12.4786
478.5	84.7596	62.7127	44.0579	27.4818	12.4692
478	84.6699	62.6626	44.0297	27.462	12.4615
477.5	84.6058	62.6173	43.9984	27.4488	12.4532
477	84.5206	62.5746	43.963	27.4306	12.4453
476.5	84.4262	62.5256	43.9287	27.4078	12.4343
476	84.3411	62.4706	43.8959	27.3848	12.4234
475.5	84.257	62.4275	43.8641	27.3678	12.4126
475	84.1779	62.387	43.8265	27.3467	12.4009
474.5	84.0807	62.3357	43.7849	27.3249	12.3912
474	83.9959	62.2915	43.7467	27.3062	12.3808
473.5	83.906	62.243	43.7113	27.2866	12.3712
473	83.82	62.1877	43.677	27.2656	12.358
472.5	83.7255	62.132	43.6374	27.2431	12.3463
472	83.6427	62.081	43.6019	27.223	12.3378
471.5	83.544	62.0269	43.5645	27.2026	12.3307
471	83.4433	61.9608	43.5234	27.1822	12.3219
470.5	83.3663	61.9155	43.493	27.1631	12.3128
470	83.2749	61.8599	43.4522	27.1446	12.3036
469.5	83.1882	61.8145	43.4151	27.121	12.2954
469	83.093	61.7556	43.3732	27.0981	12.286
468.5	83.0036	61.7055	43.3348	27.0727	12.2756
468	82.9078	61.6431	43.2897	27.0457	12.263
467.5	82.8009	61.5839	43.2453	27.0215	12.2509
467	82.7021	61.527	43.2001	26.9955	12.2409
466.5	82.602	61.4583	43.1524	26.9668	12.228
466	82.4924	61.3889	43.1077	26.9385	12.2143
465.5	82.3936	61.3245	43.0601	26.9115	12.2011
465	82.2878	61.2598	43.0164	26.8859	12.1911
464.5	82.1902	61.193	42.9708	26.8634	12.1827
464	82.0957	61.1292	42.9292	26.8386	12.1718
463.5	82.0067	61.0723	42.89	26.8147	12.1603
463	81.9085	61.0064	42.8434	26.7875	12.1457
462.5	81.7995	60.9427	42.7916	26.7599	12.1326
462	81.7003	60.879	42.7396	26.7325	12.1206
461.5	81.5878	60.8015	42.6865	26.7018	12.1072
461	81.4831	60.7325	42.6313	26.6708	12.0927
460.5	81.3751	60.6595	42.58	26.64	12.0793
460	81.2499	60.5881	42.5263	26.6107	12.0706
459.5	81.1448	60.508	42.4733	26.5804	12.0602
459	81.0323	60.4338	42.4217	26.5523	12.0514
458.5	80.9289	60.3633	42.3751	26.5252	12.0419
458	80.8099	60.2874	42.3231	26.4943	12.0314
457.5	80.6997	60.2164	42.2788	26.4656	12.0209
457	80.5814	60.1411	42.2275	26.4371	12.0106
456.5	80.4592	60.058	42.1686	26.407	11.9979
456	80.345	59.9783	42.1123	26.3795	11.983
455.5	80.2232	59.8941	42.0438	26.3452	11.9664
455	80.1017	59.8053	41.9815	26.311	11.9492
454.5	79.981	59.7206	41.9199	26.2757	11.9349
454	79.8622	59.6322	41.8622	26.2441	11.9222
453.5	79.7506	59.5454	41.8016	26.2093	11.9099
453	79.635	59.4606	41.7385	26.1753	11.8968
452.5	79.5186	59.3731	41.6725	26.1378	11.8816
452	79.3912	59.2803	41.6028	26.0972	11.8669
451.5	79.2761	59.1978	41.5431	26.0614	11.8536
451	79.155	59.1114	41.48	26.0265	11.8417
450.5	79.0309	59.0209	41.4133	25.9893	11.8272
450	78.9072	58.9264	41.3438	25.9496	11.8106
449.5	78.7766	58.8313	41.273	25.9114	11.7954
449	78.6403	58.7335	41.1996	25.8694	11.7769
448.5	78.5178	58.6464	41.136	25.8328	11.7612
448	78.388	58.5478	41.0694	25.7945	11.7459
447.5	78.255	58.4523	41.0035	25.7566	11.7324
447	78.1203	58.3569	40.9329	25.7141	11.7162
446.5	77.9845	58.2533	40.8595	25.6725	11.7016
446	77.8488	58.1553	40.7887	25.6293	11.6857
445.5	77.7215	58.0573	40.7118	25.5884	11.669
445	77.5878	57.9498	40.6385	25.5461	11.6539
444.5	77.4638	57.8485	40.5699	25.505	11.64
444	77.3304	57.7456	40.4921	25.4626	11.6224
443.5	77.2023	57.6487	40.4207	25.419	11.6066
443	77.0637	57.5403	40.3441	25.3795	11.5897
442.5	76.9358	57.435	40.2711	25.3385	11.5714
442	76.8001	57.3277	40.191	25.2955	11.5535
441.5	76.6563	57.2284	40.1217	25.2552	11.5381
441	76.5242	57.1262	40.05	25.214	11.5212
440.5	76.3764	57.0106	39.9654	25.1664	11.5038
440	76.2308	56.9004	39.8884	25.1188	11.4848
439.5	76.0888	56.7904	39.8059	25.0745	11.4662
439	75.9484	56.6767	39.7235	25.0244	11.4475
438.5	75.7986	56.5664	39.6388	24.9729	11.4284
438	75.6523	56.4518	39.5553	24.926	11.4111
437.5	75.5051	56.3328	39.4652	24.8734	11.3891
437	75.344	56.2072	39.37	24.8216	11.3686
436.5	75.1969	56.0935	39.29	24.7702	11.3497
436	75.0507	55.9759	39.1999	24.7225	11.3327
435.5	74.9047	55.8533	39.1114	24.6684	11.3133
435	74.7577	55.7333	39.0239	24.6178	11.2924
434.5	74.598	55.6084	38.9353	24.5649	11.2716
434	74.4424	55.4799	38.8401	24.5129	11.2498
433.5	74.2955	55.3537	38.7563	24.4602	11.2328
433	74.1492	55.2262	38.6664	24.4094	11.2133
432.5	73.9931	55.0987	38.5661	24.3562	11.1922
432	73.8378	54.9759	38.4756	24.3002	11.1687
431.5	73.6828	54.8463	38.3842	24.2461	11.1452
431	73.5133	54.7146	38.2852	24.1879	11.1234
430.5	73.3613	54.5899	38.1924	24.1303	11.1017
430	73.2008	54.466	38.0996	24.0727	11.0767
429.5	73.0452	54.3386	38.0005	24.0136	11.0508
429	72.885	54.2128	37.9013	23.9487	11.0239
428.5	72.7368	54.0883	37.8088	23.8869	10.9968
428	72.5765	53.9518	37.7105	23.8277	10.972
427.5	72.4126	53.8114	37.6105	23.7627	10.9458
427	72.2647	53.6801	37.5101	23.7021	10.9218
426.5	72.1122	53.5449	37.4104	23.6399	10.8978
426	71.9612	53.4062	37.3176	23.5791	10.8748
425.5	71.8009	53.2669	37.2167	23.5161	10.8503
425	71.643	53.1341	37.1225	23.4583	10.8285
424.5	71.4798	52.9988	37.0283	23.4035	10.8058
424	71.3224	52.8618	36.9265	23.3437	10.7818
423.5	71.159	52.7304	36.8281	23.2899	10.7623
423	70.9908	52.586	36.7357	23.2324	10.7407
422.5	70.8408	52.4544	36.6392	23.1789	10.722
422	70.6731	52.3152	36.5363	23.1209	10.7024
421.5	70.5221	52.1886	36.4448	23.0714	10.6836
421	70.348	52.0471	36.3461	23.0161	10.6626
420.5	70.1869	51.904	36.2416	22.9604	10.6451
420	69.996	51.8064	36.2222	22.9896	10.7107
419.5	69.8468	51.6702	36.13	22.9292	10.695
419	69.69	51.5285	36.0342	22.8702	10.6749
418.5	69.5213	51.388	35.9289	22.8049	10.6533
418	69.355	51.2429	35.8253	22.7469	10.6306
417.5	69.1858	51.0942	35.7192	22.6853	10.6104
417	69.0147	50.9481	35.6116	22.6217	10.5897
416.5	68.8442	50.7953	35.5037	22.5578	10.5693
416	68.6702	50.646	35.3951	22.4929	10.5454
415.5	68.5018	50.4942	35.2871	22.4324	10.5202
415	68.3216	50.3498	35.1707	22.3622	10.4973
414.5	68.1477	50.1945	35.0581	22.2946	10.4734
414	67.9753	50.0438	34.9496	22.2274	10.4488
413.5	67.7967	49.886	34.8339	22.1605	10.4244
413	67.6251	49.727	34.7223	22.0909	10.3981
412.5	67.4555	49.5828	34.6122	22.0264	10.372
412	67.276	49.4295	34.4924	21.9574	10.3438
411.5	67.096	49.2704	34.3721	21.8842	10.3177
411	66.9186	49.1105	34.255	21.8194	10.2928
410.5	66.7422	48.9591	34.1438	21.7554	10.2666
410	66.5614	48.8009	34.0319	21.6889	10.2407
409.5	66.3926	48.6538	33.9208	21.6186	10.2119
409	66.2006	48.5037	33.8114	21.5533	10.1837
408.5	66.0139	48.351	33.6997	21.4819	10.1584
408	65.837	48.1918	33.5922	21.4182	10.1324
407.5	65.6496	48.0418	33.4776	21.3528	10.1078
407	65.4575	47.8769	33.3634	21.2803	10.0784
406.5	65.2776	47.7213	33.2477	21.207	10.0525
406	65.0879	47.5624	33.1291	21.1395	10.029
405.5	64.9054	47.4033	33.0215	21.0702	10.0037
405	64.7337	47.2431	32.908	21.0043	9.98081
404.5	64.5615	47.0884	32.7988	20.9373	9.95519
404	64.3863	46.9456	32.6856	20.8678	9.9321
403.5	64.2107	46.7855	32.5772	20.802	9.90806
403	64.0402	46.6367	32.4669	20.7416	9.88638
402.5	63.8553	46.4799	32.3527	20.6752	9.86215
402	63.676	46.3175	32.24	20.606	9.83585
401.5	63.4907	46.1663	32.1246	20.5404	9.81239
401	63.3029	46.0064	32.0084	20.4724	9.78624
400.5	63.1134	45.8361	31.8882	20.4009	9.762
400	62.9275	45.6684	31.7737	20.3315	9.73429
399.5	62.7352	45.5108	31.6539	20.2586	9.70906
399	62.5433	45.3463	31.5419	20.1842	9.6814
398.5	62.3622	45.1879	31.4308	20.1145	9.65547
398	62.1823	45.0377	31.3221	20.0477	9.6283
397.5	62.0071	44.8818	31.2109	19.9805	9.60213
397	61.8245	44.7367	31.0957	19.9111	9.57631
396.5	61.6434	44.5789	30.9803	19.8409	9.54753
396	61.4428	44.4129	30.8614	19.769	9.52115
395.5	61.2567	44.2495	30.7461	19.6965	9.49147
395	61.0691	44.0833	30.6292	19.6226	9.46424
394.5	60.8884	43.9272	30.5091	19.5495	9.43732
394	60.6991	43.7641	30.3908	19.4746	9.41121
393.5	60.5092	43.5982	30.2712	19.4045	9.38533
393	60.3263	43.4271	30.1598	19.3351	9.35842
392.5	60.1343	43.2693	30.0456	19.2705	9.33381
392	59.9502	43.1089	29.9358	19.2048	9.30844
391.5	59.7628	42.953	29.8204	19.1365	9.28202
391	59.5689	42.7949	29.7034	19.0711	9.25507
390.5	59.3753	42.6284	29.5863	19.0026	9.22804
390	59.1755	42.4666	29.4709	18.9318	9.20055
389.5	58.9761	42.3099	29.3577	18.8579	9.1722
389	58.7674	42.1437	29.2374	18.784	9.14578
388.5	58.573	41.9798	29.118	18.7073	9.11735
388	58.3695	41.8212	28.9992	18.6339	9.08643
387.5	58.1675	41.6583	28.8808	18.5614	9.0598
387	57.9688	41.4977	28.7618	18.4862	9.0301
386.5	57.768	41.3358	28.6507	18.4159	9.00288
386	57.5666	41.1718	28.5323	18.3475	8.97444
385.5	57.3799	41.0049	28.4146	18.2777	8.94839
385	57.1851	40.8479	28.3011	18.2097	8.91965
384.5	56.9817	40.684	28.1818	18.1387	8.89265
384	56.7765	40.5092	28.0612	18.0672	8.86446
383.5	56.5786	40.3499	27.9427	17.9959	8.83716
383	56.367	40.184	27.8294	17.9253	8.81164
382.5	56.165	40.0259	27.7095	17.8552	8.7817
382	55.9477	39.8593	27.5871	17.7845	8.75203
381.5	55.7254	39.6942	27.4682	17.7104	8.7229
381	55.5069	39.5201	27.344	17.6365	8.69171
380.5	55.3037	39.3569	27.2266	17.5656	8.66299
380	55.0989	39.1987	27.1117	17.4943	8.63749
379.5	54.8896	39.0319	26.995	17.4262	8.60939
379	54.6807	38.8681	26.8766	17.3517	8.57985
378.5	54.4527	38.6963	26.7542	17.2771	8.55067
378	54.2525	38.5346	26.6391	17.2037	8.52346
377.5	54.0427	38.3765	26.5178	17.1348	8.49598
377	53.8382	38.2202	26.4072	17.063	8.46804
376.5	53.6218	38.0599	26.2884	16.989	8.43723
376	53.3889	37.8888	26.1644	16.9139	8.40562
375.5	53.1752	37.7278	26.0448	16.8411	8.37567
375	52.9469	37.5582	25.9255	16.7718	8.34427
374.5	52.74	37.4005	25.8118	16.7024	8.31647
374	52.5157	37.2365	25.6958	16.6292	8.28616
373.5	52.3005	37.0754	25.5806	16.5562	8.25418
373	52.0698	36.9065	25.4576	16.4821	8.22295
372.5	51.8374	36.7405	25.3391	16.4079	8.19477
372	51.626	36.5843	25.2269	16.3346	8.16252
371.5	51.3971	36.4173	25.113	16.2603	8.13296
371	51.1708	36.2521	24.9905	16.183	8.10327
370.5	50.9368	36.087	24.8667	16.1075	8.07145
370	50.6268	35.7288	24.4822	15.7915	7.83327
369.5	50.3738	35.5655	24.3583	15.7184	7.7991
369	50.1313	35.4006	24.2364	15.6453	7.77213
368.5	49.8875	35.2375	24.1139	15.5711	7.73933
368	49.6497	35.0627	23.9945	15.495	7.70698
367.5	49.3975	34.8795	23.8639	15.421	7.67305
367	49.1594	34.6961	23.7457	15.3449	7.64025
366.5	48.9191	34.5328	23.6305	15.2744	7.60455
366	48.6737	34.3543	23.5046	15.1923	7.57105
365.5	48.4248	34.1829	23.3803	15.1204	7.53529
365	48.1701	34.002	23.2493	15.0427	7.49563
364.5	47.9286	33.8317	23.1273	14.9741	7.46152
364	47.6883	33.6685	23.0048	14.8983	7.42663
363.5	47.4503	33.4929	22.887	14.8193	7.39152
363	47.1908	33.322	22.7567	14.7357	7.35751
362.5	46.9177	33.1395	22.6179	14.6513	7.32308
362	46.6496	32.9594	22.4909	14.5701	7.28291
361.5	46.3825	32.7741	22.3601	14.4845	7.24341
361	46.1159	32.6017	22.2411	14.4022	7.20822
360.5	45.8293	32.4061	22.1017	14.3108	7.16492
360	45.5415	32.2172	21.9709	14.2313	7.12732
359.5	45.265	32.0429	21.8312	14.1463	7.09223
359	44.9754	31.8538	21.7	14.0668	7.05342
358.5	44.6941	31.6643	21.57	13.9894	7.01221
358	44.4037	31.4731	21.4291	13.9056	6.97433
357.5	44.1277	31.3064	21.2982	13.8257	6.94176
357	43.8304	31.12	21.1608	13.7429	6.90486
356.5	43.5488	30.9353	21.0302	13.6587	6.87013
356	43.2601	30.7548	20.8964	13.5748	6.832
355.5	42.9497	30.5573	20.7592	13.4903	6.78967
355	42.6611	30.3661	20.6143	13.4034	6.74501
354.5	42.3624	30.1729	20.4844	13.3188	6.70506
354	42.0604	29.9904	20.3494	13.2349	6.66488
353.5	41.7587	29.7846	20.2144	13.1486	6.62169
353	41.4676	29.5859	20.0722	13.0682	6.57996
352.5	41.1608	29.3931	19.9311	12.9866	6.54005
352	40.8614	29.193	19.7869	12.9027	6.4979
351.5	40.5751	29.0015	19.6478	12.8175	6.45366
351	40.2689	28.8031	19.5108	12.7302	6.41276
350.5	39.9537	28.6017	19.3594	12.6411	6.3707
350	39.6508	28.4014	19.2157	12.5493	6.32769
349.5	39.3285	28.1984	19.0688	12.4592	6.28392
349	39.0024	28.0023	18.9235	12.3643	6.23814
348.5	38.6897	27.8045	18.7862	12.2738	6.19211
348	38.3552	27.5983	18.6373	12.1773	6.14829
347.5	38.032	27.3931	18.4972	12.0824	6.10388
347	37.7071	27.1882	18.3473	11.9906	6.06013
346.5	37.3884	26.9844	18.2079	11.8997	6.01656
346	37.0632	26.7792	18.059	11.8051	5.97248
345.5	36.7438	26.5828	17.9091	11.7226	5.92753
345	36.4273	26.3865	17.771	11.6329	5.88166
344.5	36.0949	26.1709	17.6098	11.5377	5.83291
344	35.7696	25.9596	17.4598	11.4388	5.7856
343.5	35.44	25.7535	17.3063	11.3535	5.73863
343	35.1105	25.5425	17.162	11.2593	5.69526
342.5	34.7726	25.3352	17.0077	11.1622	5.64823
342	34.4271	25.1177	16.8526	11.0633	5.59976
341.5	34.0856	24.8876	16.6994	10.9575	5.54999
341	33.7505	24.6751	16.5403	10.8603	5.50335
340.5	33.4207	24.4634	16.3958	10.7654	5.45853
340	32.9639	23.7982	15.6693	10.0023	4.8913
339.5	32.6228	23.5796	15.5265	9.91475	4.84649
339	32.3055	23.3688	15.3841	9.82621	4.80358
338.5	31.966	23.1542	15.2384	9.73388	4.75845
338	31.6213	22.9394	15.0994	9.63958	4.71449
337.5	31.2927	22.7399	14.9544	9.55336	4.67354
337	30.9752	22.5254	14.81	9.46738	4.62899
336.5	30.6278	22.3157	14.6523	9.37388	4.58184
336	30.2892	22.1124	14.5068	9.2785	4.53498
335.5	29.9577	21.907	14.3626	9.19015	4.49142
335	29.6055	21.6914	14.2173	9.09765	4.44563
334.5	29.2737	21.4776	14.0647	9.00484	4.39884
334	28.952	21.2624	13.9163	8.90748	4.35295
333.5	28.6109	21.0428	13.7722	8.81582	4.30909
333	28.2725	20.8318	13.627	8.72364	4.26185
332.5	27.9427	20.6213	13.4831	8.63002	4.21892
332	27.6042	20.3919	13.3309	8.5393	4.17605
331.5	27.2743	20.1893	13.1838	8.44387	4.13082
331	26.9511	19.9734	13.0387	8.35086	4.08603
330.5	26.6187	19.7603	12.8941	8.25914	4.04397
330	26.2932	19.5545	12.7552	8.17411	4.00352
329.5	25.9713	19.3433	12.6046	8.08178	3.95908
329	25.6494	19.1433	12.4655	7.9886	3.91847
328.5	25.3318	18.94	12.3304	7.90042	3.87433
328	25.0195	18.7378	12.1927	7.81119	3.8288
327.5	24.7002	18.5314	12.0523	7.7182	3.78445
327	24.3889	18.3312	11.9171	7.63163	3.74225
326.5	24.0839	18.1401	11.7834	7.54543	3.70101
326	23.7748	17.9322	11.6435	7.45478	3.65624
325.5	23.4719	17.7412	11.5129	7.36855	3.61415
325	23.1684	17.534	11.3743	7.28555	3.57065
324.5	22.8705	17.3366	11.2387	7.19977	3.52931
324	22.5684	17.142	11.1096	7.11195	3.49125
323.5	22.2707	16.9459	10.9797	7.02979	3.45021
323	21.9715	16.7533	10.8443	6.94869	3.40774
322.5	21.6798	16.5586	10.7136	6.86584	3.36698
322	21.3876	16.3666	10.5837	6.78299	3.32509
321.5	21.0985	16.1692	10.4539	6.69688	3.28311
321	20.8174	15.9807	10.3315	6.61309	3.24712
320.5	20.5407	15.7949	10.2015	6.53447	3.20971
320	20.2628	15.6042	10.0724	6.45784	3.16763
319.5	19.9957	15.416	9.95127	6.37697	3.13101
319	19.73	15.2296	9.83245	6.29422	3.09411
318.5	19.4611	15.0459	9.71142	6.21309	3.05491
318	19.194	14.8665	9.59445	6.13481	3.01829
317.5	18.9334	14.6916	9.47911	6.0603	2.98096
317	18.6714	14.5116	9.36115	5.98256	2.94187
316.5	18.4113	14.3379	9.25118	5.90219	2.90518
316	18.1683	14.1701	9.13809	5.82541	2.87088
315.5	17.9191	14.005	9.02329	5.75461	2.83553
315	17.6756	13.834	8.91215	5.68398	2.79879
314.5	17.4338	13.6706	8.80147	5.61288	2.76394
314	17.1983	13.5043	8.69153	5.54181	2.73033
313.5	16.9623	13.3388	8.57871	5.46513	2.69922
313	16.7264	13.1698	8.47184	5.39608	2.66562
312.5	16.4947	13.0099	8.36184	5.32942	2.63353
312	16.2672	12.8435	8.25491	5.25944	2.59876
311.5	16.0375	12.6818	8.14923	5.19007	2.56713
311	15.8102	12.5244	8.04195	5.12208	2.53602
310.5	15.5866	12.3664	7.94297	5.05808	2.50579
310	15.3667	12.2138	7.84214	4.99555	2.47377
309.5	15.1508	12.0618	7.74841	4.93493	2.44252
309	14.9463	11.9164	7.65116	4.87042	2.41002
308.5	14.7396	11.7618	7.55356	4.80789	2.37687
308	14.5363	11.62	7.46022	4.74923	2.35033
307.5	14.332	11.4772	7.36996	4.6852	2.3179
307	14.1374	11.3369	7.28164	4.62407	2.29013
306.5	13.9493	11.1969	7.18877	4.56431	2.26217
306	13.7614	11.0502	7.09972	4.50209	2.23596
305.5	13.568	10.9104	7.0072	4.44299	2.20833
305	13.3766	10.7739	6.91872	4.38563	2.18135
304.5	13.1938	10.641	6.83051	4.32509	2.15662
304	13.006	10.5034	6.74055	4.2648	2.12844
303.5	12.8292	10.3715	6.65109	4.21351	2.10422
303	12.6507	10.2356	6.56621	4.15871	2.07787
302.5	12.4749	10.1143	6.47954	4.10503	2.05063
302	12.2989	9.9919	6.39601	4.05564	2.02418
301.5	12.1307	9.87465	6.31737	4.00455	1.9977
301	11.9685	9.7464	6.23466	3.95516	1.97538
300.5	11.8052	9.62492	6.15926	3.90498	1.94973
300	11.6487	9.50677	6.09104	3.85967	1.92825
299.5	11.4919	9.38952	6.01975	3.80939	1.90648
299	11.3385	9.277	5.94772	3.76109	1.88431
298.5	11.187	9.15971	5.8784	3.71144	1.86146
298	11.0412	9.04803	5.80966	3.66309	1.84099
297.5	10.9045	8.93981	5.74135	3.61628	1.81908
297	10.7593	8.84136	5.67268	3.57112	1.79546
296.5	10.6199	8.74099	5.60892	3.52763	1.77522
296	10.4797	8.63579	5.5402	3.48128	1.75357
295.5	10.3494	8.53461	5.46901	3.43702	1.73315
295	10.2117	8.42744	5.40005	3.394	1.713
294.5	10.0869	8.33427	5.33627	3.35257	1.69755
294	9.96386	8.23171	5.26991	3.31231	1.67685
293.5	9.83524	8.1325	5.20885	3.27036	1.65937
293	9.71059	8.02865	5.14461	3.2294	1.64389
292.5	9.58632	7.94013	5.08118	3.1938	1.62565
292	9.47008	7.84497	5.02004	3.15579	1.60602
291.5	9.35005	7.75829	4.96632	3.12018	1.58878
291	9.2375	7.67415	4.91125	3.08458	1.57113
290.5	9.12117	7.58209	4.85562	3.05128	1.55223
290	9.00451	7.49898	4.80083	3.01466	1.53699
289.5	8.89353	7.42079	4.74537	2.9852	1.52163
289	8.798	7.34072	4.69713	2.95182	1.50414
288.5	8.69902	7.25915	4.64555	2.91486	1.48712
288	8.59489	7.1793	4.59556	2.88526	1.47434
287.5	8.49588	7.10209	4.54647	2.85087	1.46124
287	8.3997	7.02587	4.49528	2.81967	1.44716
286.5	8.29854	6.95039	4.44772	2.78377	1.43179
286	8.20578	6.87268	4.39743	2.75288	1.41852
285.5	8.11844	6.79444	4.34847	2.72183	1.40853
285	8.01141	6.71775	4.30386	2.69402	1.39665
284.5	7.9189	6.64766	4.25945	2.66528	1.38475
284	7.82525	6.57789	4.21705	2.63271	1.37281
283.5	7.73858	6.50933	4.16996	2.61422	1.35799
283	7.65297	6.4426	4.12507	2.58354	1.34697
282.5	7.57025	6.38229	4.08575	2.56035	1.33739
282	7.49011	6.32074	4.04905	2.53093	1.32713
281.5	7.40879	6.26162	4.01022	2.5049	1.31702
281	7.33466	6.19943	3.97259	2.4776	1.30794
280.5	7.26248	6.13973	3.93128	2.45738	1.3029
280	7.18946	6.07398	3.89163	2.43605	1.29441
279.5	7.11768	6.01117	3.85462	2.40782	1.28989
279	7.04219	5.94578	3.82289	2.39046	1.28238
278.5	6.98251	5.88339	3.78812	2.37267	1.2796
278	6.91119	5.8199	3.76192	2.35587	1.27291
277.5	6.84032	5.76308	3.72463	2.33626	1.26253
277	6.78153	5.71089	3.69098	2.32289	1.25584
276.5	6.71996	5.66385	3.66359	2.30458	1.24872
276	6.66532	5.61777	3.6339	2.29178	1.24463
275.5	6.60247	5.57565	3.60448	2.28418	1.23702
275	6.55284	5.52561	3.58445	2.26522	1.23402
274.5	6.48687	5.48649	3.5613	2.25437	1.22869
274	6.42876	5.45209	3.53162	2.24112	1.22679
273.5	6.3772	5.4212	3.51346	2.23326	1.22864
273	6.32823	5.38386	3.49381	2.22127	1.23071
272.5	6.29298	5.351	3.47599	2.21593	1.23202
272	6.25676	5.31856	3.46151	2.205	1.23489
271.5	6.22324	5.29578	3.45464	2.18697	1.24751
271	6.18108	5.26733	3.43385	2.19189	1.25722
270.5	6.14895	5.24197	3.41645	2.19201	1.26054
270	6.1366	5.23411	3.40569	2.19783	1.27027
269.5	6.11327	5.20906	3.39858	2.19755	1.28241
269	6.08892	5.18383	3.3993	2.19958	1.29473
268.5	6.05948	5.17343	3.39298	2.20406	1.3108
268	6.03827	5.16569	3.38026	2.20869	1.32777
267.5	6.01552	5.16129	3.3862	2.22491	1.33757
267	6.01081	5.1767	3.39578	2.23681	1.34694
266.5	6.01188	5.17282	3.41979	2.24713	1.37396
266	6.00927	5.15237	3.44138	2.26515	1.39823
265.5	6.03615	5.18071	3.4665	2.29682	1.42113
265	6.04384	5.21743	3.47422	2.3267	1.44602
264.5	6.07868	5.24217	3.50441	2.35076	1.47609
264	6.12326	5.26475	3.56056	2.39731	1.50263
263.5	6.1728	5.28048	3.58924	2.44716	1.54262
263	6.20978	5.31914	3.65201	2.48399	1.61013
262.5	6.28468	5.37932	3.70089	2.54005	1.64767
262	6.36211	5.46982	3.7562	2.58972	1.70261
261.5	6.42973	5.53547	3.81249	2.64541	1.75735
261	6.54473	5.60573	3.90852	2.72118	1.83753
260.5	6.62262	5.65268	3.99476	2.80569	1.91915
260	6.75203	5.75761	4.03723	2.90094	2.01705
259.5	6.89906	5.91771	4.16465	2.99807	2.08881
259	7.08118	6.03801	4.28124	3.12283	2.17341
258.5	7.24204	6.16833	4.39664	3.23505	2.31925
258	7.43646	6.31828	4.54196	3.38515	2.43298
257.5	7.68472	6.48639	4.71929	3.53341	2.56909
257	7.91546	6.68083	4.91559	3.67956	2.70816
256.5	8.16136	6.86876	5.14065	3.87977	2.85353
256	8.4199	7.09889	5.45425	4.05919	3.00489
255.5	8.73457	7.33635	5.64915	4.29459	3.21686
255	9.05655	7.64263	5.88083	4.54882	3.38148
254.5	9.47553	8.02645	6.186	4.81739	3.58941
254	9.8625	8.41676	6.50127	5.13646	3.84679
253.5	10.256	8.8667	6.87506	5.43825	4.08285
253	10.7394	9.29112	7.22334	5.8043	4.33512
252.5	11.2505	9.85154	7.6147	6.17969	4.68937
252	11.7679	10.4361	7.96821	6.52261	5.01771
251.5	12.3365	10.9842	8.43609	6.87303	5.36311
251	12.8695	11.5547	8.92908	7.23939	5.79641
250.5	13.4218	12.0398	9.48134	7.72887	6.17448
250	14.1363	12.6171	10.0777	8.18894	6.5846

## Sheet: Fig. S5
	Impedance
Frequency	0 sec	10 sec	20 sec	30 sec	60 sec	120 sec			Time	Impedance
10000	0.59585	0.16706	0.11198	0.09491	0.11692	0.12861			0	5.95847
7943.28	0.75013	0.21031	0.14097	0.11948	0.1472	0.16191			10	1.67056
6309.57	0.94435	0.26477	0.17747	0.15042	0.18531	0.20383			20	1.11978
5011.87	1.18887	0.33332	0.22343	0.18937	0.23329	0.2566			30	0.94908
3981.07	1.4967	0.41963	0.28128	0.2384	0.2937	0.32305			60	1.16923
3162.28	1.88423	0.52828	0.35411	0.30013	0.36975	0.40669			120	1.28606
2511.89	2.37211	0.66506	0.44579	0.37784	0.46548	0.51199
1995.26	2.98631	0.83727	0.56122	0.47567	0.58601	0.64456
1584.89	3.75954	1.05406	0.70653	0.59883	0.73774	0.81145
1258.92	4.73298	1.32698	0.88947	0.75388	0.92875	1.02156
1000	5.95847	1.67056	1.11978	0.94908	1.16923	1.28606
794.328	7.50127	2.10311	1.40972	1.19482	1.47195	1.61905
630.957	9.44353	2.64766	1.77473	1.50418	1.85305	2.03825
501.187	11.8887	3.33321	2.23425	1.89365	2.33279	2.56598
398.107	14.967	4.19626	2.81275	2.38396	2.9367	3.23033
316.228	18.8423	5.28277	3.54104	3.00121	3.69685	4.06665
251.189	23.721	6.6506	4.45789	3.77826	4.6536	5.11943
199.526	29.8629	8.37258	5.61213	4.75648	5.85762	6.44463
158.489	37.5951	10.5404	7.06521	5.98791	7.37248	8.11259
125.892	47.3292	13.2695	8.89448	7.53805	9.27777	10.2117
100	59.5834	16.705	11.1973	9.48928	11.6728	12.8529
79.4328	75.0101	21.0299	14.0962	11.9452	14.6807	16.1752
63.0957	94.4302	26.4742	17.7453	15.0358	18.4531	20.3521
50.1187	118.877	33.3273	22.3386	18.9246	23.1739	25.5993
39.8107	149.649	41.953	28.1198	23.8157	29.0607	32.1828
31.6228	188.382	52.8086	35.3949	29.9645	36.3613	40.4266
25.1189	237.129	66.4679	44.5481	37.6878	45.3362	50.7173
19.9526	298.468	83.6498	56.0598	47.376	56.2186	63.4997
15.8489	375.628	105.252	70.5293	59.5033	69.1311	79.2537
12.5892	472.649	132.392	88.7001	74.6336	83.9408	98.4323
10	594.552	166.448	111.486	93.4113	100.046	121.332
7.94328	747.546	209.101	139.992	116.523	116.143	147.857
6.30957	939.215	262.359	175.526	144.6	130.155	177.15
5.01187	1178.65	328.543	219.565	178.012	139.559	207.16
3.98107	1476.41	410.172	273.65	216.511	142.262	234.383
3.16228	1844.06	509.659	339.127	258.68	137.6	254.256
2.51189	2292.94	628.663	416.629	301.32	126.7	262.534
1.99526	2831.38	766.89	505.175	339.167	111.879	257.211
1.58489	3459.51	920.217	600.88	365.619	95.6049	239.594
1.25893	4161.04	1078.4	695.622	374.893	79.756	213.591
1	4892.63	1223.56	776.726	364.721	65.4258	183.847

## Sheet: Fig. S6
		Impedance
	No stim	5 min	10 min	20 min	30 min	40 min	50 min	60 min	70 min
	1.27243	1.24583	1.19333	1.28015	1.40312	1.52033	1.43767	1.36398	1.4441
	1.19215	1.21286	1.12956	1.27088	1.37012	1.48931	1.43379	1.30373	1.41777
	1.1613	1.09703	1.07158	1.26398	1.35601	1.53378	1.45792	1.25014	1.47767
AVG	1.20863	1.18524	1.13149	1.27167	1.37642	1.51447	1.44313	1.30595	1.44651

## Sheet: Fig. S7
low pressure <75 kPa			high pressure >75 kPa
Time	Id/I0		Time	Id/I0
0	0.00283		0	0.00376
0.1	0.00244		0.1	0.00355
0.2	0.00254		0.2	0.00334
0.3	0.00244		0.3	0.00274
0.4	0.0029		0.4	0.00312
0.5	0.00334		0.5	0.00446
0.6	0.00274		0.6	0.00376
0.7	0.00312		0.7	0.00355
0.8	0.00446		0.8	0.00334
0.9	0.00376		0.9	0.00274
1	0.00355		1	0.00312
1.1	0.10618		1.1	0.00283
1.2	0.10443		1.2	0.00244
1.3	0.10386		1.3	0.00254
1.4	0.10332		1.4	0.00244
1.5	0.10618		1.5	0.0029
1.6	0.10443		1.6	0.00334
1.7	0.10386		1.7	0.00274
1.8	0.10332		1.8	0.00312
1.9	0.10343		1.9	0.00446
2	0.10315		2	0.00376
2.1	0.10314		2.1	0.00355
2.2	0.10049		2.2	0.64525
2.3	0.10046		2.3	0.64357
2.4	0.10054		2.4	0.64512
2.5	0.10075		2.5	0.64464
2.6	0.10109		2.6	0.64239
2.7	0.10154		2.7	0.64017
2.8	0.10213		2.8	0.64076
2.9	0.10283		2.9	0.64157
3	0.10366		3	0.64336
3.1	0.10463		3.1	0.64652
3.2	0.10571		3.2	0.6437
3.3	0.10692		3.3	0.64756
3.4	0.16257		3.4	0.64033
3.5	0.16319		3.5	0.64847
3.6	0.16421		3.6	0.6495
3.7	0.16301		3.7	0.64583
3.8	0.16366		3.8	0.66065
3.9	0.16357		3.9	0.66841
4	0.1637		4	0.66139
4.1	0.16308		4.1	0.65962
4.2	0.16248		4.2	0.66279
4.3	0.16331		4.3	0.66169
4.4	0.16411		4.4	0.66065
4.5	0.16301		4.5	0.66841
4.6	0.16354		4.6	0.66139
4.7	0.16307		4.7	0.65962
4.8	0.26986		4.8	0.66279
4.9	0.27182		4.9	0.66169
5	0.27364		5	0.66188
5.1	0.27535		5.1	0.69074
5.2	0.27693		5.2	0.69081
5.3	0.27839		5.3	0.68969
5.4	0.27973		5.4	0.69061
5.5	0.27824		5.5	0.69025
5.6	0.27843		5.6	0.68901
5.7	0.27854		5.7	0.69089
5.8	0.27844		5.8	0.68986
5.9	0.27848		5.9	0.69057
6	0.27773		6	0.68989
6.1	0.27658		6.1	0.69145
6.2	0.27605		6.2	0.68899
6.3	0.27726		6.3	0.68983
6.4	0.27728		6.4	0.69027
6.5	0.27764		6.5	0.6916
6.6	0.27833		6.6	0.71597
6.7	0.27935		6.7	0.71579
6.8	0.28071		6.8	0.71729
6.9	0.28239		6.9	0.71385
7	0.28078		7	0.71618
7.1	0.37758		7.1	0.71452
7.2	0.37678		7.2	0.71423
7.3	0.3766		7.3	0.71607
7.4	0.37701		7.4	0.71503
7.5	0.37767		7.5	0.71565
7.6	0.37657		7.6	0.71584
7.7	0.37859		7.7	0.71549
7.8	0.37769		7.8	0.71658
7.9	0.378		7.9	0.71556
8	0.37716		8	0.71418
8.1	0.37882		8.1	0.73442
8.2	0.37817		8.2	0.73427
8.3	0.37768		8.3	0.73821
8.4	0.37883		8.4	0.73448
8.5	0.37823		8.5	0.7345
8.6	0.50541		8.6	0.73122
8.7	0.51018		8.7	0.73256
8.8	0.5128		8.8	0.7353
8.9	0.51009		8.9	0.734
9	0.50725		9	0.73905
9.1	0.50686		9.1	0.73513
9.2	0.50555		9.2	0.73445
9.3	0.50541		9.3	0.74015
9.4	0.51018		9.4	0.7414
9.5	0.5128		9.5	0.7398
9.6	0.51009		9.6	0.74008
9.7	0.50725		9.7	0.73922
9.8	0.50686		9.8	0.73963
9.9	0.61095		9.9	0.74141
10	0.6119		10	0.74212
10.1	0.61244		10.1	0.74125
10.2	0.61259		10.2	0.74153
10.3	0.61232		10.3	0.7386
10.4	0.61166		10.4	0.73889
10.5	0.61059		10.5	0.73923
10.6	0.61111		10.6	0.7381
10.7	0.61123		10.7	0.74087
10.8	0.61159		10.8	0.75898
10.9	0.61095		10.9	0.76012
11	0.00283		11	0.75763
11.1	0.00244		11.1	0.75966
11.2	0.00254		11.2	0.75876
11.3	0.00244		11.3	0.7589
11.4	0.0029		11.4	0.75738
11.5	0.00334		11.5	0.76076
11.6	0.00274		11.6	0.76055
11.7	0.00312		11.7	0.76058
11.8	0.00446		11.8	0.75856
11.9	0.00376		11.9	0.76075
12	0.00355		12	0.75971

## Sheet: Fig. S8
1	0
2	0
3	0.774232
4	0.773158
5	0
6	0
7	0.773843
8	0.774731
9	0
10	0
11	0.775823
12	0.774269
13	0
14	0
15	0.774491
16	0.775916
17	0
18	0
19	0.774047
20	0.773785
21	0
22	0
23	0.773082
24	0.773177
25	0
26	0
27	0.773212
28	0.77351
29	0
30	0
31	0.773785
32	0.776915
33	0
34	0
35	0.77438
36	0.773396
37	0
38	0
39	0.773918
40	0.776527
41	0
42	0
43	0.773804
44	0.774583
45	0
46	0
47	0.773248
48	0.775601
49	0
50	0
51	0.773325
52	0.773436
53	0
54	0
55	0.776434
56	0.776656
57	0
58	0
59	0.774768
60	0.773973
61	0
62	0
63	0.773748
64	0.773584
65	0
66	0
67	0.773898
68	0.776786
69	0
70	0
71	0.773899
72	0.776082
73	0
74	0
75	0.776305
76	0.773603
77	0
78	0
79	0.773804
80	0.775786
81	0
82	0
83	0.77599
84	0.775564
85	0
86	0
87	0.774361
88	0.773008
89	0
90	0
91	0.775601
92	0.773341
93	0
94	0
95	0.773137
96	0.776268
97	0
98	0
99	0.773618
100	0.773804
101	0
102	0
103	0.773787
104	0.77512
105	0
106	0
107	0.774935
108	0.773713
109	0
110	0
111	0.773415
112	0.774639
113	0
114	0
115	0.77364
116	0.776545
117	0
118	0
119	0.775009
120	0.77525
121	0
122	0
123	0.774953
124	0.773843
125	0
126	0
127	0.774361
128	0.774007
129	0
130	0
131	0.773137
132	0.776064
133	0
134	0
135	0.775509
136	0.773399
137	0
138	0
139	0.774454
140	0.774509
141	0
142	0
143	0.776397
144	0.77649
145	0
146	0
147	0.775009
148	0.773177
149	0
150	0
151	0.773732
152	0.775213
153	0
154	0
155	0.774694
156	0.77636
157	0
158	0
159	0.774361
160	0.776508
161	0
162	0
163	0.775213
164	0.775731
165	0
166	0
167	0.775916
168	0.776305
169	0
170	0
171	0.773859
172	0.776305
173	0
174	0
175	0.7731
176	0.776878
177	0
178	0
179	0.776138
180	0.773602
181	0
182	0
183	0.775786
184	0.77397
185	0
186	0
187	0.773455
188	0.775009
189	0
190	0
191	0.774343
192	0.776564
193	0
194	0
195	0.774842
196	0.773011
197	0
198	0
199	0.774509
200	0.773175
201	0
202	0
203	0.773787
204	0.775065
205	0
206	0
207	0.773267
208	0.776934
209	0
210	0
211	0.776379
212	0.773306
213	0
214	0
215	0.773122
216	0.773212
217	0
218	0
219	0.774139
220	0.773045
221	0
222	0
223	0.774713
224	0.773508
225	0
226	0
227	0.773473
228	0.773714
229	0
230	0
231	0.773452
232	0.774694
233	0
234	0
235	0.77475
236	0.775157
237	0
238	0
239	0.773011
240	0.776638
241	0
242	0
243	0.774065
244	0.774898
245	0
246	0
247	0.774324
248	0.77364
249	0
250	0
251	0.773677
252	0.774102
253	0
254	0
255	0.773196
256	0.773212
257	0
258	0
259	0.773211
260	0.773528
261	0
262	0
263	0.773434
264	0.773878
265	0
266	0
267	0.773933
268	0.775324
269	0
270	0
271	0.773026
272	0.774916
273	0
274	0
275	0.774694
276	0.775694
277	0
278	0
279	0.773732
280	0.77586
281	0
282	0
283	0.773306
284	0.773859
285	0
286	0
287	0.773434
288	0.775916
289	0
290	0
291	0.775897
292	0.774528
293	0
294	0
295	0.775546
296	0.773029
297	0
298	0
299	0.775268
300	0.773526
301	0
302	0
303	0.774454
304	0.773417
305	0
306	0
307	0.773286
308	0.775953
309	0
310	0
311	0.773881
312	0.775823
313	0
314	0
315	0.77586
316	0.774528
317	0
318	0
319	0.774805
320	0.77475
321	0
322	0
323	0.77512
324	0.775472
325	0
326	0
327	0.774583
328	0.774639
329	0
330	0
331	0.776971
332	0.774731
333	0
334	0
335	0.773545
336	0.775768
337	0
338	0
339	0.776915
340	0.775638
341	0
342	0
343	0.775027
344	0.773674
345	0
346	0
347	0.775564
348	0.776286
349	0
350	0
351	0.774269
352	0.773396
353	0
354	0
355	0.776027
356	0.773529
357	0
358	0
359	0.775342
360	0.77525
361	0
362	0
363	0.774195
364	0.773454
365	0
366	0
367	0.773007
368	0.774676
369	0
370	0
371	0.776027
372	0.773898
373	0
374	0
375	0.773584
376	0.776157
377	0
378	0
379	0.774491
380	0.775176
381	0
382	0
383	0.776675
384	0.773045
385	0
386	0
387	0.776194
388	0.774065
389	0
390	0
391	0.77475
392	0.774972
393	0
394	0
395	0.773232
396	0.773473
397	0
398	0
399	0.774879
400	0.773785
401	0
402	0
403	0.774694
404	0.773602
405	0
406	0
407	0.775934
408	0.773843
409	0
410	0
411	0.77636
412	0.773436
413	0
414	0
415	0.774768
416	0.775213
417	0
418	0
419	0.774491
420	0.776841
421	0
422	0
423	0.776897
424	0.775139
425	0
426	0
427	0.77438
428	0.773992
429	0
430	0
431	0.774306
432	0.776638
433	0
434	0
435	0.776101
436	0.776157
437	0
438	0
439	0.776527
440	0.773656
441	0
442	0
443	0.776212
444	0.776989
445	0
446	0
447	0.775416
448	0.774861
449	0
450	0
451	0.776749
452	0.77438
453	0
454	0
455	0.775139
456	0.775027
457	0
458	0
459	0.775027
460	0.776915
461	0
462	0
463	0.776342
464	0.77462
465	0
466	0
467	0.773878
468	0.773026
469	0
470	0
471	0.774546
472	0.77364
473	0
474	0
475	0.77649
476	0.776897
477	0
478	0
479	0.776675
480	0.773676
481	0
482	0
483	0.775842
484	0.77314
485	0
486	0
487	0.774842
488	0.776508
489	0
490	0
491	0.77499
492	0.77673
493	0
494	0
495	0.77599
496	0.7731
497	0
498	0
499	0.773362
500	0.773936
501	0
502	0
503	0.773528
504	0.775342
505	0
506	0
507	0.773714
508	0.773473
509	0
510	0
511	0.774047
512	0.773526
513	0
514	0
515	0.773084
516	0.773417
517	0
518	0
519	0.77549
520	0.776397
521	0
522	0
523	0.776675
524	0.775268
525	0
526	0
527	0.773473
528	0.773378
529	0
530	0
531	0.776767
532	0.773214
533	0
534	0
535	0.773989
536	0.773658
537	0
538	0
539	0.776897
540	0.775731
541	0
542	0
543	0.775416
544	0.773212
545	0
546	0
547	0.773359
548	0.773526
549	0
550	0
551	0.776268
552	0.773825
553	0
554	0
555	0.773489
556	0.775953
557	0
558	0
559	0.773676
560	0.773081
561	0
562	0
563	0.775971
564	0.773824
565	0
566	0
567	0.773436
568	0.77388
569	0
570	0
571	0.773621
572	0.773158
573	0
574	0
575	0.7736
576	0.775231
577	0
578	0
579	0.776823
580	0.773843
581	0
582	0
583	0.774565
584	0.774121
585	0
586	0
587	0.776841
588	0.775083
589	0
590	0
591	0.775564
592	0.774842
593	0
594	0
595	0.77301
596	0.774176
597	0
598	0
599	0.775509
600	0.776212
601	0
602	0
603	0.773822
604	0.773044
605	0
606	0
607	0.776656
608	0.776008
609	0
610	0
611	0.773008
612	0.773288
613	0
614	0
615	0.773452
616	0.77636
617	0
618	0
619	0.773193
620	0.773378
621	0
622	0
623	0.775879
624	0.775879
625	0
626	0
627	0.774324
628	0.773286
629	0
630	0
631	0.773007
632	0.774528
633	0
634	0
635	0.774546
636	0.776934
637	0
638	0
639	0.773362
640	0.773381
641	0
642	0
643	0.773214
644	0.773417
645	0
646	0
647	0.776082
648	0.773232
649	0
650	0
651	0.775176
652	0.773529
653	0
654	0
655	0.775324
656	0.77475
657	0
658	0
659	0.773137
660	0.774842
661	0
662	0
663	0.776416
664	0.773288
665	0
666	0
667	0.775749
668	0.775842
669	0
670	0
671	0.775694
672	0.775823
673	0
674	0
675	0.773896
676	0.773674
677	0
678	0
679	0.776786
680	0.774898
681	0
682	0
683	0.77388
684	0.773841
685	0
686	0
687	0.77475
688	0.773251
689	0
690	0
691	0.774047
692	0.774713
693	0
694	0
695	0.773397
696	0.776027
697	0
698	0
699	0.77301
700	0.775361
701	0
702	0
703	0.773473
704	0.77425
705	0
706	0
707	0.773196
708	0.773898
709	0
710	0
711	0.773695
712	0.775749
713	0
714	0
715	0.774028
716	0.773325
717	0
718	0
719	0.774361
720	0.7731
721	0
722	0
723	0.776675
724	0.775194
725	0
726	0
727	0.776397
728	0.775472
729	0
730	0
731	0.776305
732	0.774472
733	0
734	0
735	0.776527
736	0.773454
737	0
738	0
739	0.776064
740	0.776915
741	0
742	0
743	0.776268
744	0.774787
745	0
746	0
747	0.775213
748	0.775065
749	0
750	0
751	0.775934
752	0.775731
753	0
754	0
755	0.773008
756	0.774528
757	0
758	0
759	0.773991
760	0.774047
761	0
762	0
763	0.773399
764	0.775102
765	0
766	0
767	0.77425
768	0.775712
769	0
770	0
771	0.776582
772	0.775435
773	0
774	0
775	0.774583
776	0.773007
777	0
778	0
779	0.775102
780	0.774472
781	0
782	0
783	0.775046
784	0.773899
785	0
786	0
787	0.775379
788	0.775897
789	0
790	0
791	0.77499
792	0.774454
793	0
794	0
795	0.775657
796	0.774454
797	0
798	0
799	0.773304
800	0.776305
801	0
802	0
803	0.775361
804	0.773639
805	0
806	0
807	0.774768
808	0.773917
809	0
810	0
811	0.773138
812	0.773621
813	0
814	0
815	0.773288
816	0.773081
817	0
818	0
819	0.773676
820	0.773992
821	0
822	0
823	0.77373
824	0.773733
825	0
826	0
827	0.77586
828	0.776952
829	0
830	0
831	0.776749
832	0.775046
833	0
834	0
835	0.776508
836	0.776545
837	0
838	0
839	0.77323
840	0.773806
841	0
842	0
843	0.776619
844	0.775453
845	0
846	0
847	0.77549
848	0.773343
849	0
850	0
851	0.774639
852	0.774232
853	0
854	0
855	0.773396
856	0.773288
857	0
858	0
859	0.774583
860	0.776194
861	0
862	0
863	0.77525
864	0.773637
865	0
866	0
867	0.773766
868	0.776619
869	0
870	0
871	0.776008
872	0.773029
873	0
874	0
875	0.773175
876	0.773362
877	0
878	0
879	0.773898
880	0.77323
881	0
882	0
883	0.776971
884	0.775675
885	0
886	0
887	0.776379
888	0.775712
889	0
890	0
891	0.776342
892	0.773452
893	0
894	0
895	0.776323
896	0.773933
897	0
898	0
899	0.7736
900	0.775694
901	0
902	0
903	0.775675
904	0.774583
905	0
906	0
907	0.773177
908	0.773214
909	0
910	0
911	0.77323
912	0.775139
913	0
914	0
915	0.773362
916	0.774861
917	0
918	0
919	0.77512
920	0.774028
921	0
922	0
923	0.773045
924	0.776712
925	0
926	0
927	0.776194
928	0.773286
929	0
930	0
931	0.775453
932	0.774676
933	0
934	0
935	0.774916
936	0.775102
937	0
938	0
939	0.773063
940	0.773769
941	0
942	0
943	0.775786
944	0.773063
945	0
946	0
947	0.773603
948	0.77301
949	0
950	0
951	0.773138
952	0.773378
953	0
954	0
955	0.776008
956	0.775268
957	0
958	0
959	0.774805
960	0.773304
961	0
962	0
963	0.773658
964	0.773751
965	0
966	0
967	0.773084
968	0.773306
969	0
970	0
971	0.776527
972	0.776434
973	0
974	0
975	0.775083
976	0.77327
977	0
978	0
979	0.77462
980	0.773972
981	0
982	0
983	0.773714
984	0.774102
985	0
986	0
987	0.775657
988	0.773325
989	0
990	0
991	0.774972
992	0.773248
993	0
994	0
995	0.776323
996	0.774657
997	0
998	0
999	0.775305
1000	0.775971
1001	0
1002	0
1003	0.775102
1004	0.773695
1005	0
1006	0
1007	0.774491
1008	0.776027
1009	0
1010	0
1011	0.775009
1012	0.775435
1013	0
1014	0
1015	0.77636
1016	0.773286
1017	0
1018	0
1019	0.776008
1020	0.773674
1021	0
1022	0
1023	0.774324
1024	0.773158
1025	0
1026	0
1027	0.773026
1028	0.773526
1029	0
1030	0
1031	0.773158
1032	0.776397
1033	0
1034	0
1035	0.775324
1036	0.773637
1037	0
1038	0
1039	0.774768
1040	0.773489
1041	0
1042	0
1043	0.773751
1044	0.776897
1045	0
1046	0
1047	0.775546
1048	0.775213
1049	0
1050	0
1051	0.774044
1052	0.774454
1053	0
1054	0
1055	0.773177
1056	0.773787
1057	0
1058	0
1059	0.775916
1060	0.773915
1061	0
1062	0
1063	0.77512
1064	0.77512
1065	0
1066	0
1067	0.77512
1068	0.77512
1069	0
1070	0
1071	0.77512
1072	0.77512
1073	0
1074	0
1075	0.77512
1076	0.77512
1077	0
1078	0
1079	0.77512
1080	0.77512
1081	0
1082	0
1083	0.77512
1084	0.77512
1085	0
1086	0
1087	0.77512
1088	0.77512
1089	0
1090	0
1091	0.77512
1092	0.77512
1093	0
1094	0
1095	0.77512
1096	0.77512
1097	0
1098	0
1099	0.77512
1100	0.77512
1101	0
1102	0
1103	0.77512
1104	0.77512
1105	0
1106	0
1107	0.77512
1108	0.77512
1109	0
1110	0
1111	0.77512
1112	0.77512
1113	0
1114	0
1115	0.77512
1116	0.77512
1117	0
1118	0
1119	0.77512
1120	0.77512
1121	0
1122	0
1123	0.77512
1124	0.77512
1125	0
1126	0
1127	0.77512
1128	0.77512
1129	0
1130	0
1131	0.77512
1132	0.77512
1133	0
1134	0
1135	0.77512
1136	0.77512
1137	0
1138	0
1139	0.77512
1140	0.77512
1141	0
1142	0
1143	0.77512
1144	0.77512
1145	0
1146	0
1147	0.77512
1148	0.77512
1149	0
1150	0
1151	0.77512
1152	0.77512
1153	0
1154	0
1155	0
1156	0.774991
1157	0.77696
1158	0
1159	0
1160	0.775006
1161	0.768269
1162	0
1163	0
1164	0.776796
1165	0.776582
1166	0
1167	0
1168	0.774962
1169	0.77616
1170	0
1171	0
1172	0.776166
1173	0.776289
1174	0
1175	0
1176	0.77052
1177	0.773304
1178	0
1179	0
1180	0.772107
1181	0.770943
1182	0
1183	0
1184	0.776194
1185	0.773444
1186	0
1187	0
1188	0.77347
1189	0.776544
1190	0
1191	0
1192	0.770762
1193	0.772936
1194	0
1195	0
1196	0.776263
1197	0.774173
1198	0
1199	0
1200	0.769085
1201	0.77364
1202	0
1203	0
1204	0.776855
1205	0.770191
1206	0
1207	0
1208	0.776083
1209	0.768262
1210	0
1211	0
1212	0.769404
1213	0.769674
1214	0
1215	0
1216	0.776298
1217	0.772673
1218	0
1219	0
1220	0.77399
1221	0.773214
1222	0
1223	0
1224	0.768275
1225	0.772846
1226	0
1227	0
1228	0.768869
1229	0.768095
1230	0
1231	0
1232	0.770497
1233	0.768897
1234	0
1235	0
1236	0.76819
1237	0.771995
1238	0
1239	0
1240	0.774877
1241	0.769886
1242	0
1243	0
1244	0.76854
1245	0.768051
1246	0
1247	0
1248	0.773262
1249	0.776206
1250	0
1251	0
1252	0.768696
1253	0.768861
1254	0
1255	0
1256	0.7686
1257	0.769933
1258	0
1259	0
1260	0.769791
1261	0.771985
1262	0
1263	0
1264	0.770014
1265	0.773729
1266	0
1267	0
1268	0.768498
1269	0.773119
1270	0
1271	0
1272	0.776347
1273	0.767579
1274	0
1275	0
1276	0.776638
1277	0.776673
1278	0
1279	0
1280	0.767551
1281	0.773647
1282	0
1283	0
1284	0.768913
1285	0.76862
1286	0
1287	0
1288	0.768162
1289	0.769715
1290	0
1291	0
1292	0.768465
1293	0.770554
1294	0
1295	0
1296	0.776993
1297	0.769066
1298	0
1299	0
1300	0.773462
1301	0.768527
1302	0
1303	0
1304	0.773091
1305	0.768368
1306	0
1307	0
1308	0.768047
1309	0.768939
1310	0
1311	0
1312	0.772333
1313	0.76871
1314	0
1315	0
1316	0.773892
1317	0.769246
1318	0
1319	0
1320	0.768262
1321	0.768567
1322	0
1323	0
1324	0.769396
1325	0.773839
1326	0
1327	0
1328	0.768183
1329	0.768451
1330	0
1331	0
1332	0.768859
1333	0.766968
1334	0
1335	0
1336	0.768008
1337	0.776061
1338	0
1339	0
1340	0.768387
1341	0.768938
1342	0
1343	0
1344	0.770799
1345	0.770687
1346	0
1347	0
1348	0.768728
1349	0.77395
1350	0
1351	0
1352	0.773144
1353	0.771978
1354	0
1355	0
1356	0.769415
1357	0.772327
1358	0
1359	0
1360	0.768303
1361	0.773805
1362	0
1363	0
1364	0.773768
1365	0.768896
1366	0
1367	0
1368	0.772737
1369	0.768969
1370	0
1371	0
1372	0.771752
1373	0.773832
1374	0
1375	0
1376	0.771619
1377	0.771088
1378	0
1379	0
1380	0.776894
1381	0.768028
1382	0
1383	0
1384	0.768428
1385	0.775669
1386	0
1387	0
1388	0.776493
1389	0.773102
1390	0
1391	0
1392	0.771608
1393	0.776502
1394	0
1395	0
1396	0.768036
1397	0.768089
1398	0
1399	0
1400	0.768497
1401	0.768666
1402	0
1403	0
1404	0.776689
1405	0.76879
1406	0
1407	0
1408	0.762997
1409	0.773378
1410	0
1411	0
1412	0.768731
1413	0.768888
1414	0
1415	0
1416	0.772335
1417	0.769973
1418	0
1419	0
1420	0.773499
1421	0.768016
1422	0
1423	0
1424	0.773396
1425	0.773687
1426	0
1427	0
1428	0.770737
1429	0.770432
1430	0
1431	0
1432	0.76869
1433	0.769886
1434	0
1435	0
1436	0.772901
1437	0.773026
1438	0
1439	0
1440	0.774698
1441	0.768203
1442	0
1443	0
1444	0.776089
1445	0.768538
1446	0
1447	0
1448	0.770829
1449	0.772807
1450	0
1451	0
1452	0.774421
1453	0.76846
1454	0
1455	0
1456	0.770928
1457	0.768762
1458	0
1459	0
1460	0.768479
1461	0.773629
1462	0
1463	0
1464	0.773065
1465	0.773281
1466	0
1467	0
1468	0.77696
1469	0.775118
1470	0
1471	0
1472	0.773378
1473	0.769529
1474	0
1475	0
1476	0.773971
1477	0.773747
1478	0
1479	0
1480	0.769723
1481	0.770015
1482	0
1483	0
1484	0.772381
1485	0.773984
1486	0
1487	0
1488	0.769076
1489	0.773652
1490	0
1491	0
1492	0.77641
1493	0.768524
1494	0
1495	0
1496	0.776153
1497	0.773811
1498	0
1499	0
1500	0.773108
1501	0.768578
1502	0
1503	0
1504	0.771151
1505	0.770428
1506	0
1507	0
1508	0.769337
1509	0.768249
1510	0
1511	0
1512	0.773956
1513	0.76892
1514	0
1515	0
1516	0.770065
1517	0.773101
1518	0
1519	0
1520	0.769029
1521	0.772831
1522	0
1523	0
1524	0.771403
1525	0.776767
1526	0
1527	0
1528	0.770305
1529	0.769751
1530	0
1531	0
1532	0.76884
1533	0.771311
1534	0
1535	0
1536	0.77601
1537	0.769576
1538	0
1539	0
1540	0.768042
1541	0.770835
1542	0
1543	0
1544	0.773928
1545	0.770624
1546	0
1547	0
1548	0.768758
1549	0.768535
1550	0
1551	0
1552	0.772191
1553	0.768897
1554	0
1555	0
1556	0.768574
1557	0.774891
1558	0
1559	0
1560	0.775852
1561	0.776542
1562	0
1563	0
1564	0.77634
1565	0.769786
1566	0
1567	0
1568	0.773971
1569	0.770084
1570	0
1571	0
1572	0.768739
1573	0.77588
1574	0
1575	0
1576	0.772705
1577	0.771153
1578	0
1579	0
1580	0.772393
1581	0.771341
1582	0
1583	0
1584	0.773299
1585	0.76834
1586	0
1587	0
1588	0.768992
1589	0.773603
1590	0
1591	0
1592	0.769764
1593	0.769765
1594	0
1595	0
1596	0.769879
1597	0.775911
1598	0
1599	0
1600	0.768746
1601	0.773327
1602	0
1603	0
1604	0.768056
1605	0.77652
1606	0
1607	0
1608	0.773491
1609	0.769644
1610	0
1611	0
1612	0.76938
1613	0.767053
1614	0
1615	0
1616	0.768824
1617	0.773227
1618	0
1619	0
1620	0.774955
1621	0.773684
1622	0
1623	0
1624	0.768602
1625	0.768777
1626	0
1627	0
1628	0.776221
1629	0.770803
1630	0
1631	0
1632	0.768717
1633	0.773047
1634	0
1635	0
1636	0.771762
1637	0.769139
1638	0
1639	0
1640	0.773153
1641	0.770754
1642	0
1643	0
1644	0.769259
1645	0.769656
1646	0
1647	0
1648	0.776074
1649	0.769878
1650	0
1651	0
1652	0.771902
1653	0.770417
1654	0
1655	0
1656	0.773493
1657	0.776768
1658	0
1659	0
1660	0.77393
1661	0.773349
1662	0
1663	0
1664	0.768562
1665	0.768176
1666	0
1667	0
1668	0.774131
1669	0.768271
1670	0
1671	0
1672	0.775361
1673	0.772249
1674	0
1675	0
1676	0.773569
1677	0.775596
1678	0
1679	0
1680	0.768967
1681	0.770108
1682	0
1683	0
1684	0.767406
1685	0.776133
1686	0
1687	0
1688	0.76817
1689	0.76805
1690	0
1691	0
1692	0.768032
1693	0.773835
1694	0
1695	0
1696	0.773916
1697	0.770033
1698	0
1699	0
1700	0.771333
1701	0.773751
1702	0
1703	0
1704	0.768517
1705	0.774733
1706	0
1707	0
1708	0.77385
1709	0.773819
1710	0
1711	0
1712	0.773355
1713	0.769682
1714	0
1715	0
1716	0.772388
1717	0.773725
1718	0
1719	0
1720	0.776021
1721	0.77138
1722	0
1723	0
1724	0.770044
1725	0.776945
1726	0
1727	0
1728	0.771523
1729	0.772725
1730	0
1731	0
1732	0.776594
1733	0.768162
1734	0
1735	0
1736	0.768223
1737	0.770729
1738	0
1739	0
1740	0.769305
1741	0.768329
1742	0
1743	0
1744	0.768214
1745	0.772388
1746	0
1747	0
1748	0.773072
1749	0.768354
1750	0
1751	0
1752	0.768939
1753	0.770534
1754	0
1755	0
1756	0.77038
1757	0.776148
1758	0
1759	0
1760	0.775214
1761	0.773594
1762	0
1763	0
1764	0.768774
1765	0.776887
1766	0
1767	0
1768	0.773829
1769	0.7714
1770	0
1771	0
1772	0.76859
1773	0.773266
1774	0
1775	0
1776	0.775581
1777	0.768935
1778	0
1779	0
1780	0.772531
1781	0.776159
1782	0
1783	0
1784	0.771843
1785	0.768527
1786	0
1787	0
1788	0.772138
1789	0.773844
1790	0
1791	0
1792	0.771735
1793	0.773502
1794	0
1795	0
1796	0.766619
1797	0.771059
1798	0
1799	0
1800	0.766427
1801	0.773129
1802	0
1803	0
1804	0.768351
1805	0.773657
1806	0
1807	0
1808	0.76858
1809	0.768559
1810	0
1811	0
1812	0.768907
1813	0.769289
1814	0
1815	0
1816	0.768412
1817	0.768307
1818	0
1819	0
1820	0.776778
1821	0.770253
1822	0
1823	0
1824	0.768132
1825	0.76804
1826	0
1827	0
1828	0.77287
1829	0.769629
1830	0
1831	0
1832	0.771168
1833	0.766285
1834	0
1835	0
1836	0.768473
1837	0.769049
1838	0
1839	0
1840	0.769281
1841	0.771589
1842	0
1843	0
1844	0.7684
1845	0.773818
1846	0
1847	0
1848	0.772073
1849	0.775368
1850	0
1851	0
1852	0.773884
1853	0.768174
1854	0
1855	0
1856	0.77397
1857	0.776575
1858	0
1859	0
1860	0.768886
1861	0.775462
1862	0
1863	0
1864	0.771947
1865	0.773168
1866	0
1867	0
1868	0.768585
1869	0.77623
1870	0
1871	0
1872	0.768859
1873	0.770797
1874	0
1875	0
1876	0.773904
1877	0.768514
1878	0
1879	0
1880	0.775802
1881	0.77664
1882	0
1883	0
1884	0.770216
1885	0.768889
1886	0
1887	0
1888	0.775734
1889	0.77516
1890	0
1891	0
1892	0.768108
1893	0.771394
1894	0
1895	0
1896	0.768656
1897	0.772074
1898	0
1899	0
1900	0.776894
1901	0.774808
1902	0
1903	0
1904	0.769881
1905	0.768739
1906	0
1907	0
1908	0.774422
1909	0.769753
1910	0
1911	0
1912	0.772963
1913	0.768693
1914	0
1915	0
1916	0.771202
1917	0.772374
1918	0
1919	0
1920	0.768384
1921	0.771266
1922	0
1923	0
1924	0.771331
1925	0.768038
1926	0
1927	0
1928	0.773586
1929	0.768803
1930	0
1931	0
1932	0.776542
1933	0.776201
1934	0
1935	0
1936	0.768001
1937	0.776793
1938	0
1939	0
1940	0.768065
1941	0.769986
1942	0
1943	0
1944	0.77162
1945	0.771596
1946	0
1947	0
1948	0.77162
1949	0.767104
1950	0
1951	0
1952	0.770149
1953	0.770522
1954	0
1955	0
1956	0.77342
1957	0.769974
1958	0
1959	0
1960	0.773037
1961	0.769764
1962	0
1963	0
1964	0.771047
1965	0.771184
1966	0
1967	0
1968	0.76836
1969	0.770603
1970	0
1971	0
1972	0.770709
1973	0.769894
1974	0
1975	0
1976	0.771158
1977	0.773684
1978	0
1979	0
1980	0.768874
1981	0.776816
1982	0
1983	0
1984	0.773203
1985	0.768788
1986	0
1987	0
1988	0.771584
1989	0.771202
1990	0
1991	0
1992	0.77624
1993	0.7738
1994	0
1995	0
1996	0.776769
1997	0.769993
1998	0
1999	0
2000	0.768854
[truncated: 2,002 more rows]

## Sheet: Fig. S9
time	Id/I0
0	0
0.001	0.000178114
0.002	0.000178114
0.003	0.000202402
0.004	0.000202402
0.005	0.0004129
0.006	0.000647688
0.007	0.000947243
0.008	0.0013
0.009	0.00134
0.01	0.00134
0.011	0.00134
0.012	0.00134
0.013	0.00134
0.014	0.00134
0.015	0.00134
0.016	0.0013
0.017	0.000647688
0.018	0.0004129
0.019	0.000202402
0.02	0.000178114
0.021	0.000161922
0.022	2.42883e-05
0.023	0
0.024	0.000121441
0.025	0.00101
0.026	0.00102
0.027	0.00204
0.028	0.00205
0.029	0.00207
0.03	0.00389
0.031	0.00391
0.032	0.00596
0.033	0.00626
0.034	0.00685
0.035	0.009
0.036	0.0095
0.037	0.01184
0.038	0.01184
0.039	0.01184
0.04	0.01184
0.041	0.01184
0.042	0.01184
0.043	0.0095
0.044	0.00928
0.045	0.00685
0.046	0.00626
0.047	0.00391
0.048	0.00207
0.049	0.00204
0.05	0.00102
0.051	0.000121441
0.052	2.42883e-05
0.053	0.000161922
0.054	0.000178114
0.055	0.000202402
0.056	0.0004129
0.057	0.000647688
0.058	0.0013
0.059	0.0021
0.06	0.00211
0.061	0.00262
0.062	0.00358
0.063	0.00479
0.064	0.00502
0.065	0.00589
0.066	0.00613
0.067	0.00749
0.068	0.02779
0.069	0.05168
0.07	0.07932
0.071	0.11032
0.072	0.14346
0.073	0.17848
0.074	0.21484
0.075	0.25317
0.076	0.29297
0.077	0.33353
0.078	0.37465
0.079	0.41586
0.08	0.45598
0.081	0.49586
0.082	0.53566
0.083	0.57483
0.084	0.61301
0.085	0.65006
0.086	0.68578
0.087	0.71939
0.088	0.75026
0.089	0.75592
0.09	0.75592
0.091	0.75592
0.092	0.75904
0.093	0.76272
0.094	0.76381
0.095	0.76764
0.096	0.77074
0.097	0.77425
0.098	0.77714
0.099	0.77726
0.1	0.78224
0.101	0.7828
0.102	0.7828
0.103	0.7828
0.104	0.7828
0.105	0.78224
0.106	0.78189
0.107	0.78189
0.108	0.78189
0.109	0.78189
0.11	0.78189
0.111	0.78189
0.112	0.78189
0.113	0.7807
0.114	0.77993
0.115	0.77914
0.116	0.77914
0.117	0.77825
0.118	0.77714
0.119	0.77425
0.12	0.77149
0.121	0.77074
0.122	0.76764
0.123	0.76381
0.124	0.76381
0.125	0.76272
0.126	0.75904
0.127	0.75845
0.128	0.75809
0.129	0.75807
0.13	0.75699
0.131	0.75692
0.132	0.75692
0.133	0.75692
0.134	0.75692
0.135	0.75692
0.136	0.75692
0.137	0.75681
0.138	0.75544
0.139	0.75381
0.14	0.75381
0.141	0.75381
0.142	0.75491
0.143	0.75544
0.144	0.75699
0.145	0.76186
0.146	0.76381
0.147	0.76381
0.148	0.76864
0.149	0.77074
0.15	0.77149
0.151	0.77149
0.152	0.77149
0.153	0.77149
0.154	0.77149
0.155	0.76864
0.156	0.76694
0.157	0.76381
0.158	0.76186
0.159	0.76144
0.16	0.75697
0.161	0.75544
0.162	0.75491
0.163	0.75358
0.164	0.75356
0.165	0.75348
0.166	0.75282
0.167	0.75254
0.168	0.75194
0.169	0.75184
0.17	0.75044
0.171	0.74813
0.172	0.74755
0.173	0.74675
0.174	0.74287
0.175	0.74168
0.176	0.74168
0.177	0.74168
0.178	0.74168
0.179	0.74287
0.18	0.74424
0.181	0.74675
0.182	0.74813
0.183	0.74813
0.184	0.74813
0.185	0.74813
0.186	0.74813
0.187	0.74813
0.188	0.74813
0.189	0.74813
0.19	0.74813
0.191	0.74813
0.192	0.74813
0.193	0.74813
0.194	0.74813
0.195	0.74813
0.196	0.74813
0.197	0.74813
0.198	0.74813
0.199	0.74813
0.2	0.74675
0.201	0.74527
0.202	0.74424
0.203	0.74168
0.204	0.73706
0.205	0.73556
0.206	0.73503
0.207	0.72954
0.208	0.72889
0.209	0.72302
0.21	0.72271
0.211	0.72159
0.212	0.71787
0.213	0.71712
0.214	0.71414
0.215	0.71357
0.216	0.71173
0.217	0.71156
0.218	0.70639
0.219	0.68944
0.22	0.6715
0.221	0.65287
0.222	0.63274
0.223	0.61097
0.224	0.58687
0.225	0.56048
0.226	0.53137
0.227	0.49873
0.228	0.4623
0.229	0.4223
0.23	0.37969
0.231	0.3358
0.232	0.29151
0.233	0.2476
0.234	0.20493
0.235	0.16462
0.236	0.12759
0.237	0.09396
0.238	0.06383
0.239	0.03672
0.24	0.01344
0.241	0.00714
0.242	0.00714
0.243	0.00714
0.244	0.00714
0.245	0.00714
0.246	0.00714
0.247	0.00714
0.248	0.00714
0.249	0.00714
0.25	0.00714
0.251	0.00714
0.252	0.00714
0.253	0.00816
0.254	0.00855
0.255	0.01088
0.256	0.01124
0.257	0.01296
0.258	0.01397
0.259	0.01398
0.26	0.01414
0.261	0.01452
0.262	0.01453
0.263	0.01477
0.264	0.01498
0.265	0.01476
0.266	0.01381
0.267	0.0116
0.268	0.01218
0.269	0.01245
0.27	0.0125
0.271	0.0127
0.272	0.0127
0.273	0.0127
0.274	0.0127
0.275	0.0137
0.276	0.0127
0.277	0.0137
0.278	0.0127
0.279	0.0127
0.28	0.0127
0.281	0.0127
0.282	0.0127

## Sheet: Fig. S10
VG	ID		VD	ID
-20	3.14129e-09			VG=20	VG=30	VG=40	VG=50	VG=60	VG=70
-19	2.48748e-09		0	6.10991e-08	7.00032e-08	4.70286e-07	6.50205e-07	6.97708e-07	7.43795e-07
-18	1.11984e-09		0.5	6.11526e-08	8.73365e-08	5.30374e-07	6.58253e-07	6.99438e-07	9.60433e-07
-17	9.06921e-10		1	6.62509e-08	9.46199e-08	5.32566e-07	6.69181e-07	1.46484e-06	2.88411e-06
-16	6.79218e-10		1.5	6.44408e-08	1.40633e-07	5.84169e-07	1.35718e-06	2.8902e-06	5.76992e-06
-15	4.91643e-10		2	6.81269e-08	2.3197e-07	7.90691e-07	2.17962e-06	4.63882e-06	9.38406e-06
-14	3.44801e-10		2.5	9.96704e-08	3.22309e-07	1.14141e-06	3.0192e-06	6.34253e-06	1.35541e-05
-13	2.46627e-10		3	1.48668e-07	4.50914e-07	1.51346e-06	3.81371e-06	8.45615e-06	1.7704e-05
-12	1.88519e-10		3.5	1.60028e-07	5.72293e-07	1.88505e-06	4.84226e-06	1.04351e-05	2.21077e-05
-11	1.54105e-10		4	2.40652e-07	7.03728e-07	2.24346e-06	5.64533e-06	1.21146e-05	2.65153e-05
-10	1.31303e-10		4.5	1.94412e-07	8.69487e-07	2.62119e-06	6.4255e-06	1.34275e-05	2.94398e-05
-9	1.23571e-10		5	2.06843e-07	9.47425e-07	2.92334e-06	6.31142e-06	1.44327e-05	3.16345e-05
-8	1.13464e-10		5.5	2.12099e-07	9.62788e-07	3.14878e-06	6.78284e-06	1.50101e-05	3.23913e-05
-7	1.12261e-10		6	2.16577e-07	9.187e-07	3.29761e-06	6.86682e-06	1.51942e-05	3.19453e-05
-6	1.11069e-10		6.5	2.20256e-07	9.75088e-07	3.39021e-06	6.8713e-06	1.5312e-05	3.19825e-05
-5	1.09623e-10		7	2.14343e-07	9.83123e-07	3.26989e-06	6.96585e-06	1.496e-05	3.18182e-05
-4	1.06884e-10		7.5	2.23652e-07	9.75624e-07	3.23453e-06	6.89248e-06	1.50636e-05	3.15235e-05
-3	1.06339e-10		8	2.33527e-07	9.77463e-07	3.12017e-06	6.7448e-06	1.45583e-05	3.13604e-05
-2	1.06713e-10		8.5	2.39237e-07	9.809e-07	3.06915e-06	6.70837e-06	1.4513e-05	3.16589e-05
-1	1.0838e-10		9	2.39834e-07	9.52175e-07	2.99193e-06	6.36037e-06	1.41059e-05	3.1185e-05
0	1.08694e-10		9.5	2.41855e-07	9.91886e-07	2.86218e-06	6.54998e-06	1.44305e-05	3.15981e-05
1	1.0273e-10		10	2.47859e-07	1.01288e-06	2.83046e-06	6.2803e-06	1.41965e-05	3.15962e-05
2	1.06076e-10		10.5	2.6678e-07	1.01033e-06	2.7646e-06	6.24486e-06	1.38368e-05	3.194e-05
3	1.07066e-10		11	2.70418e-07	1.01363e-06	2.75656e-06	6.15245e-06	1.40093e-05	3.19083e-05
4	1.11938e-10		11.5	2.63677e-07	1.20732e-06	2.74411e-06	6.09942e-06	1.3615e-05	3.18755e-05
5	1.12504e-10		12	2.67042e-07	1.01832e-06	2.6736e-06	5.96516e-06	1.35747e-05	3.15491e-05
6	1.21327e-10		12.5	2.77938e-07	1.00089e-06	2.65805e-06	5.91365e-06	1.34437e-05	3.12877e-05
7	1.25481e-10		13	2.82284e-07	1.01541e-06	2.7459e-06	5.9214e-06	1.32985e-05	3.12777e-05
8	1.36983e-10		13.5	2.81142e-07	1.03828e-06	2.68692e-06	5.91306e-06	1.29374e-05	3.11875e-05
9	1.50931e-10		14	3.05672e-07	1.05559e-06	2.63607e-06	6.11724e-06	1.28114e-05	3.17862e-05
10	1.66092e-10		14.5	3.12333e-07	1.03935e-06	2.63366e-06	6.0154e-06	1.26614e-05	3.17708e-05
11	1.85841e-10		15	3.34377e-07	1.05017e-06	2.63668e-06	6.03791e-06	1.28838e-05	3.17072e-05
12	2.30748e-10
13	2.71562e-10
14	3.29347e-10
15	4.39994e-10
16	4.79575e-10
17	6.28721e-10
18	8.06654e-10
19	9.70841e-10
20	1.13342e-09
21	1.5497e-09
22	1.89406e-09
23	2.2988e-09
24	3.03499e-09
25	3.37228e-09
26	3.87976e-09
27	4.63028e-09
28	5.7173e-09
29	6.92564e-09
30	7.97497e-09
31	9.41338e-09
32	1.10348e-08
33	1.34939e-08
34	1.61496e-08
35	1.73362e-08
36	2.10337e-08
37	2.43061e-08
38	2.70518e-08
39	3.23794e-08
40	3.57628e-08
41	3.86937e-08
42	4.33918e-08
43	4.39294e-08
44	5.05316e-08
45	5.49759e-08
46	6.25449e-08
47	6.32579e-08
48	6.70807e-08
49	7.58337e-08
50	8.45021e-08
51	9.09481e-08
52	9.64557e-08
53	1.03292e-07
54	1.12379e-07
55	1.15487e-07
56	1.20354e-07
57	1.2716e-07
58	1.3733e-07
59	1.44339e-07
60	1.52917e-07
61	1.56779e-07
62	1.64244e-07
63	1.74856e-07
64	1.88788e-07
65	1.99779e-07
66	2.02461e-07
67	2.20503e-07
68	2.26189e-07
69	2.37664e-07
70	2.59401e-07

## Sheet: Fig. S11
A				B
distribution	sigma	mu		distribution	sigma	mu
3521.8	1024.73	12915		65	8.69048	39.1667
3180.61				60
2637.83				55
2036.65				55
3000.02				55
2461.7				55
1718.89				55
3262.05				50
2958.81				50
2936.77				50
3212.97				50
2648.09				50
2198.74				50
1909.9				50
2386.03				50
2120.17				50
2681.52				50
2326.87				50
2126.08				50
3598.52				50
2161.4				50
2246.39				50
1107.32				45
1681.46				45
1340.62				45
1517.22				45
1293.27				45
931.157				45
1655.71				45
1352.24				45
1172.35				45
1652.49				45
385.177				45
1807.31				45
772.712				45
1643.41				45
669.364				45
451.073				45
1534.56				45
1389.28				45
1262.05				45
1701.22				45
702.976				45
587.291				45
1112				45
1206.18				45
1300.66				45
1200.58				40
760.867				40
1250.16				40
495.017				40
605.752				40
752.264				40
1659.5				40
1811.53				40
2789.9				40
1388.71				40
2515.36				40
2264.99				40
934.449				40
1939.89				40
1847.95				40
1756.46				40
2233.24				40
2825.25				40
2415.43				40
1768.58				40
1183.34				40
1121.95				40
2936.29				40
1556.94				40
1687.88				40
2699.34				40
2472.85				40
2151.24				40
1527.89				40
3225.43				40
2550.95				40
4143.64				40
5825.34				40
154.964				40
1587.3				40
2508.44				35
2547.45				35
1196.41				35
2798.8				35
5437.07				35
2166.77				35
2568.9				35
2611.28				35
2840.01				35
2442.86				35
2901.79				35
2201.21				35
4070.02				35
2820.41				35
507.718				35
173.081				35
3320.81				35
3242.73				35
1272.16				35
1220.96				35
918.25				35
549.33				35
1079.99				35
4309.57				35
902.321				35
1063.72				35
4386.26				35
594.008				35
1022.14				35
947.475				35
317.138				35
988.265				35
288.999				35
760.986				35
1250.36				35
495.095				35
605.847				35
752.382				35
1659.76				35
1811.81				35
2790.34				35
1388.93				35
2515.75				30
2265.35				30
934.596				30
1940.19				30
1848.24				30
1756.73				30
2233.59				30
2825.69				30
2415.81				30
1768.86				30
1183.52				25
1122.12				25
2936.75				25
1557.19				25
1688.14				20
2699.76				20
2681.94				20
2327.24				15
2126.41				15
3599.09				5

## Sheet: Fig. S15
Current	N20 Peak time	STD	P23 Peak time	STD
3 mA	21.45	0.35	23.3165	0.37859
6 mA	21.3333	0.49497	23.6165	0.18708
9 mA	21.2375	0.1652	23.8625	0.43084
12 mA	20.75	0.6442	23.4875	0.3326
15 mA	19.8875	0.86313	23.8625	0.21794

## Sheet: Fig. S16
Frequency	SEP potential	STD
5 Hz	101.667	17.9258
10 Hz	111.333	19.8562
15 Hz	75.3333	4.04145
20 Hz	76	18.735

[truncated: 15 more sheets: Fig. S17, Fig. S19, Fig. S21A, Fig. S21B, Fig. S22A, Fig. S22B, Fig. S23, Fig. S24, Fig. S35C, Fig. S37B, Fig. S37D, Fig. S38C, Fig. S38D, Fig. S38E, Fig. S42]
