# Supplementary material for: Interference haptic stimulation and consistent quantitative tactility in transparent electrotactile screen with pressure-sensitive transistors
Source: Nat Commun. 2024 Aug 21;15:7147. doi: 10.1038/s41467-024-51593-2 (PMC11339070; doi:10.1038/s41467-024-51593-2)
Supplement: Supplementary file 8 — Source Data [file 41467_2024_51593_MOESM8_ESM.zip › source data supplementary note.xlsx]

## Sheet: Note Fig. 1A
Tensile Strain (%)	Stress (N/mm2)
-0.0004	-0.0009
0.0003	-0.001
0.0023	0.016
0.0063	0.05
0.0104	0.0851
0.0145	0.0934
0.0189	0.1025
0.023	0.116
0.0273	0.1225
0.0313	0.1175
0.0354	0.1072
0.0398	0.0974
0.0442	0.0855
0.0485	0.0836
0.0531	0.086
0.0571	0.0929
0.0612	0.0993
0.0655	0.0984
0.0697	0.091
0.0743	0.0868
0.0787	0.0826
0.0826	0.0903
0.0868	0.0923
0.0908	0.0937
0.0947	0.0943
0.0991	0.0942
0.1033	0.0943
0.1075	0.0952
0.1115	0.0992
0.1152	0.0984
0.1191	0.1
0.1234	0.0987
0.1274	0.0949
0.1317	0.0905
0.1359	0.0881
0.1398	0.0938
0.1438	0.0957
0.1477	0.0967
0.1514	0.0934
0.1556	0.0952
0.1601	0.0991
0.1642	0.0946
0.1684	0.0945
0.1724	0.0962
0.1765	0.0988
0.1809	0.1017
0.1852	0.1028
0.1896	0.1031
0.1942	0.0998
0.1982	0.0941
0.2023	0.0972
0.2063	0.106
0.2104	0.1063
0.2148	0.1065
0.219	0.1074
0.223	0.1084
0.2271	0.1087
0.2311	0.1076
0.2351	0.1099
0.2394	0.1107
0.2436	0.1109
0.2479	0.1125
0.2521	0.1138
0.2559	0.1118
0.2599	0.11
0.2643	0.1139
0.2683	0.1183
0.2726	0.1185
0.2769	0.1159
0.281	0.1137
0.2853	0.1162
0.2894	0.1156
0.2935	0.1179
0.298	0.1201
0.3023	0.1224
0.3065	0.1205
0.3106	0.1228
0.3146	0.1237
0.3187	0.1222
0.3229	0.1204
0.327	0.121
0.3314	0.127
0.3356	0.126
0.3395	0.1232
0.3437	0.1242
0.3478	0.1269
0.3519	0.1275
0.3564	0.1298
0.3605	0.1301
0.3644	0.1307
0.3685	0.126
0.3724	0.1254
0.3765	0.1296
0.381	0.1289
0.3853	0.1308
0.3898	0.1307
0.394	0.1318
0.3978	0.1313
0.4021	0.1303
0.4065	0.1308
0.4107	0.1286
0.4151	0.133
0.4192	0.1427
0.4232	0.1379
0.4272	0.1338
0.431	0.1367
0.4349	0.1357
0.4394	0.1351
0.4436	0.1343
0.4478	0.1338
0.4519	0.1391
0.4557	0.1402
0.4598	0.1367
0.4641	0.1381
0.4681	0.1396
0.4726	0.1426
0.4768	0.143
0.4807	0.1391
0.4849	0.1372
0.4889	0.138
0.4932	0.1391
0.4979	0.14
0.5021	0.1365
0.5062	0.1418
0.5106	0.146
0.5145	0.1462
0.5187	0.1484
0.523	0.1487
0.5273	0.1462
0.5317	0.1451
0.5357	0.1454
0.5396	0.1472
0.5439	0.149
0.548	0.1496
0.5522	0.1494
0.5566	0.1499
0.5606	0.1479
0.5647	0.1517
0.5687	0.1538
0.5725	0.1513
0.5765	0.1495
0.581	0.1492
0.585	0.1515
0.5892	0.156
0.5934	0.1557
0.5975	0.1545
0.6018	0.1578
0.6061	0.1611
0.6104	0.163
0.6149	0.1642
0.6189	0.1643
0.6229	0.1651
0.627	0.1609
0.631	0.1634
0.6353	0.1623
0.6397	0.1603
0.6436	0.1577
0.6476	0.1594
0.6517	0.1617
0.6556	0.1647
0.6599	0.1644
0.6642	0.1599
0.6686	0.167
0.6729	0.1697
0.6767	0.1657
0.6805	0.1663
0.6848	0.1718
0.689	0.1732
0.6934	0.1693
0.6978	0.1708
0.702	0.1721
0.7062	0.1705
0.7102	0.1647
0.7142	0.1691
0.7186	0.1738
0.7231	0.1754
0.7273	0.1767
0.7316	0.176
0.7355	0.1721
0.7395	0.1717
0.7437	0.1766
0.7478	0.1796
0.7521	0.1775
0.7565	0.1774
0.7604	0.1769
0.7645	0.1769
0.7684	0.1758
0.7724	0.1799
0.7768	0.1828
0.7811	0.1839
0.785	0.1845
0.789	0.1808
0.7931	0.1804
0.797	0.1804
0.8013	0.1799
0.8057	0.1785
0.8101	0.1836
0.8146	0.1875
0.8185	0.1847
0.8227	0.1822
0.8271	0.184
0.8313	0.1868
0.8357	0.1853
0.8399	0.1826
0.8439	0.1882
0.848	0.1958
0.8519	0.1912
0.8558	0.1904
0.8602	0.1904
0.8645	0.1924
0.8687	0.1905
0.8728	0.1902
0.8767	0.1905
0.8808	0.1953
0.885	0.1976
0.8891	0.1919
0.8934	0.1872
0.8978	0.1857
0.9016	0.1835
0.9058	0.1885
0.9099	0.189
0.9141	0.1878
0.9187	0.1906
0.9229	0.1947
0.9269	0.1951
0.9312	0.1964
0.9352	0.1963
0.9393	0.1919
0.9436	0.1925
0.9479	0.1957
0.9522	0.1987
0.9563	0.2022
0.9601	0.1982
0.9642	0.1981
0.9685	0.1996
0.9728	0.2016
0.9772	0.201
0.9813	0.1968
0.9852	0.1953
0.9894	0.1986
0.9932	0.2028
0.9972	0.2067
1.0017	0.2043
1.0059	0.2011
1.01	0.2007
1.0142	0.2041
1.0182	0.2077
1.0225	0.2076
1.0269	0.2026
1.0312	0.2058
1.0358	0.2089
1.0399	0.2116
1.0439	0.2068
1.0479	0.2086
1.0519	0.2067
1.0561	0.2117
1.0606	0.2119
1.0646	0.2075
1.0685	0.2069
1.0727	0.2083
1.0765	0.2097
1.0806	0.2132
1.0849	0.2126
1.0891	0.2127
1.0935	0.2097
1.0975	0.2095
1.1013	0.2116
1.1055	0.2101
1.1097	0.2072
1.1138	0.2088
1.1183	0.2105
1.1226	0.2065
1.1268	0.207
1.1311	0.209
1.135	0.2084
1.1393	0.2054
1.1438	0.2085
1.148	0.2103
1.1523	0.2088
1.1564	0.2065
1.1605	0.2062
1.1648	0.2092
1.1689	0.2092
1.1731	0.2127
1.1775	0.2156
1.1815	0.2142
1.1855	0.2144
1.1896	0.2149
1.1936	0.2109
1.1979	0.2074
1.2022	0.2046
1.206	0.2092
1.21	0.2125
1.2141	0.2152
1.218	0.2164
1.2223	0.2193
1.2267	0.2193
1.231	0.2155
1.2354	0.2152
1.2394	0.2167
1.2434	0.2139
1.2479	0.2155
1.252	0.2168
1.2563	0.2157
1.2607	0.2145
1.2647	0.2205
1.2687	0.2238
1.2727	0.2227
1.2765	0.2181
1.2808	0.2162
1.2852	0.2181
1.2893	0.2209
1.2935	0.2194
1.2975	0.2192
1.3015	0.2182
1.3058	0.2178
1.3099	0.2178
1.3142	0.2199
1.3187	0.2228
1.3226	0.2294
1.3267	0.2262
1.3308	0.227
1.335	0.2266
1.3395	0.223
1.344	0.2245
1.348	0.2263
1.3522	0.2255
1.3563	0.2233
1.3602	0.2243
1.3646	0.2217
1.3689	0.2224
1.3733	0.2285
1.3775	0.2285
1.3813	0.2302
1.3853	0.2313
1.3895	0.2284
1.3936	0.2267
1.3979	0.2281
1.4021	0.2247
1.4061	0.2238
1.4103	0.2265
1.4141	0.2217
1.4179	0.223
1.4221	0.2254
1.4264	0.2261
1.4306	0.2211
1.4349	0.2237
1.439	0.2247
1.4433	0.226
1.4476	0.2306
1.4518	0.2357
1.4563	0.2334
1.4607	0.2305
1.4647	0.2286
1.4688	0.2248
1.4729	0.2245
1.4771	0.2287
1.4815	0.2172
1.4855	0.194
1.4894	0.1826
1.4936	0.183
1.4975	0.182
1.5015	0.1808
1.5059	0.1783
1.5101	0.1808
1.5143	0.1835
1.5184	0.1843
1.5221	0.1813
1.5262	0.1746
1.5306	0.1785
1.5347	0.1879
1.5393	0.1874
1.5434	0.1787
1.5475	0.1709
1.5517	0.1696
1.5556	0.1738
1.5597	0.1794
1.5644	0.1795
1.5688	0.1762
1.573	0.1725
1.5771	0.1719
1.581	0.1724
1.5851	0.1698
1.5893	0.1666
1.5935	0.1666
1.5981	0.1693
1.6023	0.17
1.6062	0.1711
1.6102	0.1672
1.6142	0.1681
1.6184	0.1691
1.6229	0.1631
1.6269	0.1633
1.6309	0.16
1.635	0.1618
1.6388	0.1582
1.6429	0.1536
1.6474	0.152
1.6518	0.1488
1.6563	0.1472
1.6604	0.1461
1.6643	0.1446
1.6687	0.1419
1.6729	0.1398
1.6771	0.1318
1.6815	0.1321
1.6856	0.1317
1.6897	0.124
1.6937	0.1113
1.6974	0.1086
1.7015	0.1077
1.706	0.1062
1.7101	0.1068
1.7142	0.1066
1.7182	0.1026
1.7222	0.1027
1.7264	0.1015
1.7306	0.1012
1.7347	0.0966
1.7392	0.1043
1.7433	0.1065
1.7473	0.1044
1.7515	0.1012
1.7556	0.1016
1.7601	0.1028
1.7646	0.1026
1.7686	0.1049
1.7728	0.1065
1.777	0.1034
1.781	0.1003
1.7854	0.1013
1.7898	0.1007
1.7941	0.1019
1.7983	0.105
1.8021	0.1043
1.806	0.1052
1.8104	0.106
1.8145	0.1063
1.8188	0.1043
1.8231	0.1055
1.827	0.1093
1.8311	0.106
1.8351	0.1058
1.8388	0.103
1.843	0.1041
1.8475	0.108
1.8516	0.1079
1.8558	0.1081
1.8598	0.1079
1.8639	0.1049
1.8683	0.1056
1.8725	0.1075
1.8769	0.1067
1.8815	0.1045
1.8854	0.1068
1.8894	0.1076
1.8934	0.1039
1.8975	0.0986
1.9019	0.1024
1.9062	0.105
1.9102	0.1034
1.9143	0.1026
1.9184	0.1008
1.9223	0.1035
1.9266	0.1032
1.9308	0.1028
1.9352	0.1059
1.9394	0.1023
1.9432	0.0981
1.9472	0.1012
1.9515	0.1
1.9555	0.1011
1.9599	0.1019
1.9643	0.0999
1.9684	0.0985
1.9727	0.1063
1.9768	0.105
1.9808	0.1042
1.9852	0.1022
1.9896	0.0986
1.9938	0.1023
1.998	0.0971
2.002	0.0979
2.0061	0.1003
2.0104	0.0983
2.0144	0.0995
2.0187	0.1029
2.023	0.102
2.0268	0.0998
2.031	0.1014
2.035	0.1029
2.0391	0.102
2.0435	0.1088
2.0475	0.1088
2.0513	0.1024
2.0555	0.1028
2.0595	0.0998
2.0635	0.0979
2.0681	0.1032
2.0725	0.1023
2.0769	0.1007
2.0812	0.0999
2.0851	0.1012
2.0894	0.1004
2.0938	0.0996
2.098	0.0984
2.1025	0.1018
2.1066	0.0968
2.1106	0.0956
2.1146	0.1017
2.1184	0.099
2.1224	0.0976
2.1269	0.0997
2.1311	0.0963
2.1352	0.0979
2.1392	0.097
2.1431	0.0953
2.1472	0.0945
2.1514	0.0973
2.1555	0.0979
2.16	0.0979
2.1642	0.0997
2.1681	0.1066
2.1722	0.1075
2.1763	0.1008
2.1806	0.0994
2.1852	0.0961
2.1893	0.0988
2.1934	0.1015
2.1977	0.1029
2.2016	0.1032
2.2058	0.1004
2.2101	0.0953
2.2144	0.0956
2.2188	0.1001
2.2229	0.1016
2.2267	0.1012
2.231	0.1045
2.2352	0.1037
2.2394	0.1024
2.2437	0.1
2.2477	0.1048
2.2518	0.105
2.256	0.1014
2.2598	0.097
2.2638	0.1004
2.2683	0.0999
2.2724	0.1007
2.2766	0.0993
2.2807	0.1007
2.2848	0.0957
2.2892	0.0928
2.2935	0.095
2.2978	0.0985
2.3023	0.1022
2.3063	0.1001
2.3103	0.096
2.3144	0.0994
2.3185	0.1034
2.3228	0.1045
2.3271	0.1037
2.331	0.1006
2.335	0.1009
2.3391	0.1026
2.3429	0.1008
2.3472	0.0988
2.3515	0.0994
2.3557	0.1021
2.36	0.1041
2.3638	0.1003
2.3677	0.1055
2.372	0.107
2.3762	0.1055
2.3806	0.1044
2.3851	0.0997
2.3892	0.104
2.3934	0.1021
2.3975	0.0966
2.4014	0.0947
2.4058	0.0931
2.4104	0.0961
2.4147	0.0963
2.419	0.0947
2.4229	0.0954
2.4269	0.0917
2.4311	0.0917
2.4352	0.0888
2.4395	0.0855
2.4439	0.0887
2.4478	0.0904
2.4518	0.0936
2.4558	0.0899
2.4598	0.0872
2.4642	0.0883
2.4685	0.0914
2.4724	0.0859
2.4765	0.08
2.4805	0.0801
2.4843	0.0828
2.4887	0.0775
2.493	0.0749
2.4975	0.074
2.5019	0.0712
2.5058	0.0653
2.5099	0.056
2.5143	0.0511
2.5185	0.055
2.5229	0.0594
2.5271	0.053
2.5312	0.0515
2.5353	0.0529
2.5393	0.0532
2.5432	0.0534
2.5476	0.0515
2.5519	0.0555
2.556	0.0574
2.5601	0.0551
2.5641	0.0573
2.5682	0.0578
2.5725	0.0582
2.5765	0.0597
2.5808	0.0583
2.5851	0.0583
2.589	0.0624
2.5931	0.0618
2.5972	0.0563
2.6013	0.056
2.6059	0.057
2.6101	0.0564
2.6141	0.0555
2.6184	0.0567
2.6225	0.0558
2.6266	0.0555
2.631	0.0573
2.6353	0.0557
2.6396	0.0521
2.6436	0.0521
2.6474	0.0549
2.6516	0.055
2.6559	0.0542
2.6601	0.0565
2.6645	0.0627
2.6685	0.0602
2.6725	0.0544
2.6766	0.0514
2.6805	0.0505
2.6844	0.053
2.6889	0.0583
2.6931	0.0578
2.6972	0.0557
2.7015	0.0545
2.7055	0.0526
2.7097	0.0523
2.7141	0.0546
2.7183	0.058
2.7229	0.056
2.7271	0.0534
2.7311	0.0545
2.7352	0.0564
2.7392	0.054
2.7434	0.0562
2.7478	0.0526
2.7518	0.05
2.7558	0.0536
2.76	0.054
2.7638	0.0553
2.768	0.0575
2.7722	0.0585
2.7764	0.0581
2.7808	0.0561
2.7848	0.0535
2.7886	0.0537
2.7928	0.0526
2.797	0.0571
2.8012	0.0592
2.8056	0.0593
2.8098	0.0573
2.814	0.0563
2.8182	0.0585
2.8221	0.0567
2.8264	0.0559
2.831	0.0568
2.8352	0.0588
2.8394	0.0596
2.8435	0.0544
2.8476	0.0519
2.8518	0.0525
2.856	0.0537
2.8602	0.0572
2.8646	0.0575
2.8686	0.0598
2.8726	0.0597
2.8768	0.0568
2.8808	0.056
2.8851	0.0529
2.8894	0.0571
2.8933	0.0584
2.8973	0.0571
2.9014	0.0559
2.9053	0.0517
2.9095	0.052
2.9139	0.0525
2.9183	0.0495
2.9227	0.0536
2.9266	0.0565
2.9307	0.058
2.9352	0.0534
2.9393	0.0568
2.9437	0.0576
2.948	0.0595
2.952	0.0559
2.956	0.0588
2.96	0.0592
2.9637	0.0589
2.968	0.0591
2.9724	0.0553
2.9765	0.0535
2.9807	0.057
2.9846	0.0592
2.9886	0.0609
2.9929	0.0621
2.997	0.0615
3.0013	0.0604
3.0058	0.0571
3.0097	0.0563
3.0138	0.0573
3.0179	0.0574
3.0221	0.0598
3.0267	0.0614
3.0311	0.059
3.0352	0.0587
3.0395	0.0603
3.0436	0.0579
3.0476	0.0588
3.0519	0.052
3.0562	0.0492
3.0605	0.05
3.0647	0.0535
3.0685	0.0551
3.0726	0.0552
3.0768	0.0526
3.0809	0.0561
3.0853	0.0538
3.0894	0.0523
3.0934	0.0546
3.0976	0.0537
3.1015	0.0515
3.1053	0.0506
3.1096	0.0529
3.1139	0.0547
3.1179	0.0558
3.1221	0.0557
3.1262	0.0535
3.1304	0.056
3.1348	0.0562
3.1389	0.0549
3.1434	0.0486
3.1478	0.0496
3.1517	0.0556
3.1558	0.0583
3.1599	0.057
3.1641	0.0556
3.1685	0.0569
3.1726	0.056
3.1765	0.0524
3.1807	0.0477
3.1846	0.051
3.1887	0.0555
3.1931	0.059
3.1973	0.0571
3.2017	0.0574
3.2057	0.0588
3.2095	0.0558
3.2136	0.0527
3.2179	0.0522
3.222	0.0507
3.2265	0.0513
3.2307	0.055
3.2348	0.0572
3.239	0.0577
3.2429	0.0568
3.247	0.0579
3.2516	0.0571
3.256	0.0532
3.2603	0.0559
3.2643	0.0562
3.2682	0.0559
3.2723	0.0519
3.2765	0.0503
3.2807	0.0529
3.2852	0.0551
3.2894	0.0546
3.2933	0.0551
3.2974	0.0547
3.3013	0.0535
3.3055	0.0554
3.3099	0.0585
3.314	0.0543
3.318	0.0511
3.3221	0.0506
3.326	0.0523
3.33	0.0519
3.3344	0.0558
3.3388	0.0544
3.3434	0.0556
3.3476	0.0608
3.3516	0.0631
3.356	0.0561
3.3602	0.0547
3.3644	0.0547
3.3688	0.0549
3.3728	0.0536
3.3769	0.0539
3.381	0.0523
3.3848	0.0583
3.3889	0.0606
3.3933	0.0593
3.3974	0.058
3.4015	0.0581
3.4055	0.0589
3.4095	0.0565
3.4139	0.0552
3.418	0.0542
3.4221	0.0538
3.4266	0.0525
3.4306	0.0523
3.4345	0.0543
3.4387	0.0561
3.4428	0.0589
3.4471	0.0542
3.4516	0.0541
3.4556	0.0537
3.4597	0.0523
3.4639	0.0532
3.4679	0.0568
3.4723	0.06
3.4768	0.0635
3.481	0.0594
3.4853	0.0574
3.4891	0.0554
3.493	0.0551
3.4973	0.056
3.5015	0.0539
3.5059	0.0504
3.5102	0.0522
3.5142	0.0552
3.5182	0.0553
3.5222	0.0552
3.526	0.0555
3.5302	0.0564
3.5347	0.0569
3.5388	0.0558
3.543	0.0572
3.547	0.0584
3.5511	0.0615
3.5555	0.0588
3.5597	0.0577
3.5642	0.0569
3.5687	0.055
3.5727	0.0578
3.5767	0.06
3.5807	0.061
3.5847	0.0571
3.5891	0.0595
3.5933	0.0587
3.5972	0.0571
3.6014	0.0581
3.6054	0.0562
3.6093	0.0566
3.6136	0.0561
3.6178	0.0574
3.6221	0.0623
3.6264	0.0604
3.6303	0.0572
3.6343	0.06
3.6387	0.0581
3.6427	0.0556
3.6471	0.0558
3.6514	0.0614
3.6556	0.0598
3.6599	0.0598
3.6639	0.0572
3.668	0.0576
3.6725	0.0613
3.6769	0.0595
3.681	0.0549
3.6852	0.0535
3.6892	0.0558
3.6933	0.0531
3.6976	0.0525
3.7017	0.0551
3.706	0.056
3.7102	0.0549
3.7141	0.0555
3.7182	0.0552
3.7222	0.0507
3.7264	0.0528
3.7308	0.0584
3.7348	0.0579
3.7386	0.054
3.7428	0.0504
3.7467	0.0534
3.7507	0.057
3.7551	0.0557
3.7595	0.0544
3.764	0.0558
3.7682	0.0552
3.7721	0.0568
3.7764	0.059
3.7808	0.0618
3.785	0.0585
3.7895	0.0586
3.7936	0.0554
3.7976	0.0557
3.8017	0.0557
3.8055	0.0543
3.8095	0.054
3.814	0.0556
3.8182	0.055
3.8224	0.0516
3.8265	0.0525
3.8304	0.0562
3.8346	0.0563
3.8388	0.0535
3.8428	0.0552
3.8473	0.0542
3.8515	0.0574
3.8554	0.0552
3.8595	0.0614
3.8636	0.0585
3.8679	0.0559
3.8724	0.0534
3.8766	0.0506
3.8807	0.0504
3.885	0.0535
3.889	0.0561
3.8931	0.0616
3.8975	0.0605
3.9017	0.0562
3.9061	0.06
3.9101	0.0588
3.9139	0.057
3.9182	0.0565
3.9223	0.0566
3.9265	0.058
3.9309	0.059
3.9349	0.0571
3.939	0.0564
3.9431	0.0552
3.9469	0.0542
3.951	0.052
3.9554	0.0491
3.9595	0.0521
3.9637	0.0534
3.9679	0.0563
3.972	0.0571
3.9763	0.0557
3.9806	0.0551
3.985	0.0586
3.9896	0.0578
3.9936	0.0566
3.9976	0.0547
4.0017	0.0566
4.0057	0.0537
4.01	0.0471
4.0144	0.0507
4.0182	0.055
4.0222	0.0561
4.0263	0.0569
4.0302	0.055
4.0345	0.0596
4.0387	0.0578
4.043	0.0564
4.0473	0.0595
4.0512	0.0583
4.055	0.0548
4.0592	0.0525
4.0634	0.0495
4.0677	0.051
4.0722	0.0553
4.0763	0.058
4.0805	0.0579
4.0846	0.0569
4.0885	0.0491
4.0929	0.0461
4.0975	0.0501
4.1017	0.0524
4.106	0.0538
4.11	0.0534
4.114	0.0565
4.1182	0.0561
4.1223	0.0556
4.1267	0.0548
4.1311	0.0556
4.135	0.0543
4.1391	0.0505
4.1431	0.0509
4.1471	0.0542
4.1515	0.0567
4.1558	0.0545
4.1597	0.0526
4.1637	0.0522
4.1677	0.0516
4.1716	0.0567
4.1759	0.0563
4.1803	0.0507
4.1847	0.049
4.1891	0.0552
4.193	0.0571
4.1972	0.0563
4.2016	0.0568
4.2057	0.0569
4.2101	0.0581
4.2143	0.0569
4.2183	0.0551
4.2224	0.0539
4.2263	0.0542
4.2302	0.0527
4.2346	0.0566
4.2389	0.0539
4.243	0.0538
4.2472	0.055
4.2511	0.0561
4.2551	0.056
4.2594	0.0547
4.2635	0.0531
4.2678	0.0528
4.2722	0.0551
4.276	0.0542
4.2802	0.0522
4.2843	0.0513
4.2885	0.052
4.2932	0.0522
4.2974	0.0547
4.3015	0.0559
4.3058	0.0586
4.3098	0.0579
4.3139	0.0578
4.3183	0.0612
4.3226	0.0579
4.3269	0.0543
4.3309	0.0515
4.3347	0.0491
4.3388	0.0535
4.3431	0.0573
4.3472	0.0599
4.3516	0.0564
4.3557	0.0549
4.3597	0.0546
4.3637	0.0505
4.3676	0.0511
4.3715	0.0552
4.376	0.0539
4.3802	0.0543
4.3844	0.0532
4.3886	0.0554
4.3926	0.06
4.3968	0.057
4.4012	0.0521
4.4055	0.0505
4.4101	0.0516
4.4143	0.0537
4.4183	0.0541
4.4224	0.0539
4.4264	0.0556
4.4306	0.0534
4.4351	0.0467
4.4391	0.048
4.4431	0.0525
4.4473	0.0562
4.4512	0.0546
4.4553	0.0516
4.4596	0.0548
4.4638	0.0554
4.4682	0.0547
4.4722	0.0501
4.476	0.0502
4.4801	0.0501
4.4842	0.0495
4.4883	0.0546
4.4928	0.0569
4.497	0.0542
4.5012	0.0546
4.5055	0.0534
4.5094	0.0569
4.5136	0.0574
4.5181	0.0525
4.5223	0.0516
4.5265	0.0492
4.5306	0.0474
4.5347	0.0488
4.539	0.0516
4.5431	0.0522
4.5473	0.0523
4.5517	0.0549
4.5557	0.0572
4.5598	0.0516
4.5639	0.0509
4.5679	0.0523
4.5722	0.0534
4.5766	0.0548
4.5804	0.0522
4.5844	0.0529
4.5886	0.0549
4.5925	0.0535
4.5968	0.0469
4.6012	0.0503
4.6057	0.057
4.6101	0.06
4.614	0.0596
4.6181	0.0538
4.6226	0.0529
4.6267	0.0522
4.631	0.0552
4.6353	0.057
4.6393	0.0535
4.6433	0.0542
4.6473	0.0546
4.6511	0.0569
4.6554	0.0558
4.6597	0.0548
4.6638	0.0544
4.668	0.0509
4.6719	0.0441
4.6759	0.0472
4.6801	0.0533
4.6842	0.0591
4.6885	0.0555
4.693	0.0529
4.6969	0.0521
4.701	0.0524
4.7051	0.0536
4.7093	0.0552
4.7138	0.0529
4.7183	0.0533
4.7223	0.0522
4.7266	0.0514
4.7307	0.0508
4.7347	0.0544
4.739	0.0575
4.7433	0.0562
4.7476	0.0562
4.7518	0.0541
4.7557	0.0571
4.7598	0.061
4.764	0.0558
4.7681	0.0556
4.7724	0.0539
4.7766	0.0514
4.7806	0.0521
4.7847	0.0489
4.7886	0.0499
4.7925	0.0512
4.7968	0.0553
4.801	0.0548
4.8051	0.0534
4.8094	0.0538
4.8135	0.0564
4.8176	0.0553
4.822	0.0521
4.8262	0.0554
4.8307	0.054
4.835	0.0506
4.8389	0.0512
4.8431	0.0534
4.8471	0.0572
4.8513	0.0543
4.8558	0.0526
4.8598	0.0523
4.8637	0.0541
4.8679	0.0506
4.8718	0.0467
4.8758	0.0555
4.8802	0.0578
4.8844	0.0538
4.8888	0.0514
4.8928	0.0535
4.8966	0.0494
4.9006	0.0543
4.9049	0.0591
4.9091	0.0555
4.9137	0.0524
4.918	0.0541
4.9221	0.0525
4.9263	0.0527
4.9302	0.0569
4.9344	0.061
4.939	0.0577
4.9434	0.0557
4.9477	0.0546
4.9517	0.057
4.9556	0.0613
4.9597	0.0587
4.9638	0.0515
4.968	0.0469
4.9725	0.0489
4.9766	0.0496
4.9805	0.0497
4.9846	0.0516
4.9885	0.0528
4.9926	0.0488
4.9971	0.0502
5.0011	0.0543
5.005	0.0556
5.0092	0.0537
5.0131	0.0527
5.0171	0.0545
5.0216	0.0543
5.0259	0.0515
5.0305	0.052
5.0347	0.0514
5.0386	0.0541
5.043	0.056
5.0473	0.0566
5.0515	0.0541
5.0559	0.052
5.0599	0.0504
5.064	0.0469
5.0681	0.0503
5.0719	0.0539
5.076	0.0522
5.0805	0.0504
5.0846	0.0531
5.0887	0.0584
5.0928	0.0584
5.0968	0.0539
5.101	0.0494
5.1052	0.0483
5.1093	0.0484
5.1137	0.0501
5.1177	0.0554
5.1216	0.0534
5.1258	0.0502
5.13	0.0524
5.1345	0.0557
5.1389	0.0547
5.1419	0.0523

## Sheet: Note Fig. 1B
Flexural Strain (%)	Flexural Strength (N/mm2)
-0.0017	-0.0303
-0.0017	-0.0047
-0.0017	0.0091
-0.0017	-0.0006
-0.0016	-0.0059
-0.0016	-0.0094
-0.0016	-0.0021
-0.0016	-0.0029
-0.0015	-0.0065
-0.0015	-0.0037
-0.0015	0.0026
-0.0014	-0.0129
-0.0014	-0.0022
-0.0013	-0.003
-0.0013	-0.011
-0.0012	-0.0006
-0.0012	-0.002
-0.0011	-0.0025
-0.001	0.004
-0.0009	0.0051
-0.0008	0.0016
-0.0007	0.0036
-0.0006	0.009
-0.0004	-0.0027
-0.0002	0.0033
-0.0001	0.0202
0	0.0327
0.0001	0.0284
0.0003	0.0374
0.0005	0.0397
0.0006	0.0431
0.0009	0.0496
0.0011	0.043
0.0014	0.0514
0.0017	0.0679
0.002	0.0862
0.0023	0.0876
0.0027	0.0931
0.0031	0.1227
0.0035	0.1391
0.0039	0.1348
0.0043	0.1473
0.0047	0.1642
0.0052	0.1738
0.0056	0.1958
0.006	0.2212
0.0064	0.247
0.0068	0.2688
0.0072	0.3002
0.0076	0.3237
0.008	0.3399
0.0083	0.3663
0.0087	0.3635
0.0091	0.3748
0.0094	0.4121
0.0098	0.4315
0.0102	0.455
0.0105	0.475
0.0109	0.495
0.0112	0.5149
0.0116	0.5243
0.0119	0.5638
0.0123	0.597
0.0126	0.6188
0.013	0.6518
0.0133	0.675
0.0137	0.6921
0.014	0.7144
0.0143	0.7392
0.0147	0.77
0.015	0.8107
0.0153	0.8497
0.0157	0.8746
0.016	0.8935
0.0163	0.9506
0.0167	0.9849
0.017	1.0344
0.0173	1.0707
0.0177	1.1003
0.018	1.1303
0.0183	1.1743
0.0186	1.2058
0.019	1.2544
0.0193	1.2969
0.0196	1.3426
0.0199	1.3759
0.0202	1.406
0.0206	1.44
0.0209	1.4817
0.0212	1.5271
0.0215	1.5473
0.0218	1.6008
0.0221	1.6515
0.0225	1.6903
0.0228	1.745
0.0231	1.789
0.0234	1.8128
0.0238	1.8643
0.0241	1.9068
0.0244	1.9622
0.0247	2.0137
0.0251	2.0641
0.0254	2.1127
0.0257	2.1473
0.026	2.2065
0.0263	2.2528
0.0266	2.2969
0.0269	2.3311
0.0272	2.3697
0.0276	2.4172
0.0279	2.4667
0.0282	2.5208
0.0285	2.5495
0.0288	2.5979
0.0291	2.6517
0.0294	2.7063
0.0297	2.751
0.0301	2.7969
0.0304	2.8335
0.0307	2.9015
0.031	2.9616
0.0313	3.009
0.0316	3.0672
0.032	3.1298
0.0323	3.195
0.0326	3.2388
0.0329	3.2681
0.0332	3.3109
0.0335	3.3815
0.0339	3.4487
0.0342	3.4961
0.0345	3.5401
0.0348	3.6084
0.0352	3.672
0.0355	3.7294
0.0359	3.794
0.0362	3.8582
0.0365	3.9308
0.0369	3.9895
0.0372	4.0402
0.0376	4.1039
0.0379	4.1674
0.0383	4.2301
0.0386	4.2893
0.039	4.3648
0.0393	4.4442
0.0397	4.5337
0.04	4.5973
0.0404	4.6616
0.0408	4.712
0.0411	4.7718
0.0415	4.8568
0.0418	4.9332
0.0422	5.0144
0.0425	5.094
0.0429	5.1407
0.0432	5.2039
0.0436	5.2966
0.0439	5.3755
0.0443	5.4469
0.0446	5.5202
0.045	5.5937
0.0453	5.6538
0.0456	5.7255
0.046	5.8132
0.0463	5.8821
0.0466	5.9656
0.047	6.0245
0.0473	6.0916
0.0476	6.1603
0.0479	6.2329
0.0482	6.2975
0.0485	6.3751
0.0489	6.4577
0.0492	6.5315
0.0495	6.5881
0.0498	6.6447
0.0501	6.7047
0.0504	6.7981
0.0507	6.8789
0.051	6.9447
0.0513	7.0089
0.0516	7.0605
0.0519	7.1457
0.0522	7.2224
0.0525	7.3023
0.0528	7.3695
0.0531	7.4347
0.0534	7.5019
0.0537	7.5681
0.0539	7.6503
0.0542	7.7349
0.0545	7.7979
0.0548	7.8762
0.0551	7.9346
0.0554	7.9977
0.0557	8.0632
0.056	8.1342
0.0563	8.1969
0.0566	8.2703
0.0569	8.3458
0.0572	8.412
0.0575	8.487
0.0578	8.5729
0.0581	8.6794
0.0584	8.774
0.0587	8.8608
0.059	8.9259
0.0593	8.9944
0.0596	9.065
0.0599	9.1536
0.0603	9.2648
0.0606	9.3496
0.061	9.4347
0.0613	9.5074
0.0616	9.5941
0.0619	9.7053
0.0623	9.7898
0.0626	9.8621
0.063	9.9617
0.0633	10.0776
0.0637	10.1703
0.064	10.2644
0.0644	10.3767
0.0647	10.4553
0.0651	10.5585
0.0655	10.6663
0.0658	10.7839
0.0662	10.8804
0.0666	10.994
0.0669	11.0948
0.0673	11.1625
0.0676	11.2567
0.068	11.3588
0.0683	11.4573
0.0687	11.5708
0.0691	11.6826
0.0694	11.7673
0.0698	11.8801
0.0701	11.9839
0.0704	12.0856
0.0708	12.1819
0.0711	12.2665
0.0714	12.3498
0.0718	12.4535
0.0721	12.5667
0.0724	12.6528
0.0727	12.7377
0.073	12.8236
0.0734	12.9366
0.0737	13.0202
0.074	13.1066
0.0743	13.1984
0.0746	13.2828
0.0749	13.3733
0.0752	13.4685
0.0756	13.541
0.0759	13.6388
0.0762	13.7453
0.0765	13.8551
0.0768	13.9493
0.0771	14.0368
0.0774	14.1245
0.0777	14.2289
0.0781	14.3306
0.0784	14.4406
0.0788	14.5418
0.0791	14.6546
0.0794	14.7442
0.0798	14.8367
0.0801	14.9428
0.0805	15.0394
0.0808	15.1559
0.0812	15.2697
0.0815	15.3836
0.0819	15.4952
0.0822	15.597
0.0826	15.7077
0.0829	15.8365
0.0833	15.9462
0.0836	16.046
0.084	16.1598
0.0844	16.2808
0.0847	16.3762
0.0851	16.4811
0.0854	16.6094
0.0858	16.7189
0.0861	16.8327
0.0864	16.9314
0.0868	17.05
0.0871	17.1584
0.0875	17.2659
0.0878	17.3674
0.0881	17.4605
0.0884	17.5599
0.0888	17.6708
0.0891	17.7645
0.0894	17.8699
0.0897	17.9876
0.09	18.0969
0.0903	18.1742
0.0907	18.2758
0.091	18.3805
0.0913	18.4864
0.0916	18.6057
0.0919	18.6885
0.0923	18.7774
0.0926	18.9025
0.0929	19.0097
0.0932	19.1105
0.0936	19.2202
0.0939	19.3239
0.0942	19.4134
0.0945	19.5307
0.0948	19.634
0.0951	19.7294
0.0955	19.8504
0.0958	19.9563
0.0961	20.0529
0.0964	20.1678
0.0967	20.2685
0.097	20.3625
0.0974	20.4447
0.0977	20.5529
0.098	20.6851
0.0983	20.7844
0.0987	20.8983
0.099	20.9915
0.0993	21.0722
0.0995	21.1581
0.0998	21.2539
0.1002	21.3569
0.1005	21.4538
0.1008	21.5533
0.1011	21.6473
0.1014	21.7572
0.1017	21.8708
0.102	21.9747
0.1023	22.0767
0.1027	22.1789
0.103	22.2774
0.1033	22.3612
0.1036	22.4624
0.1039	22.5639
0.1043	22.6697
0.1046	22.7823
0.1049	22.879
0.1052	22.9832
0.1055	23.0817
0.1059	23.1973
0.1062	23.3075
0.1065	23.4305
0.1068	23.5466
0.1072	23.6532
0.1075	23.7577
0.1079	23.8596
0.1082	23.9855
0.1086	24.0997
0.1089	24.2212
0.1093	24.3474
0.1096	24.4715
0.11	24.5783
0.1103	24.6768
0.1107	24.7943
0.111	24.9246
0.1113	25.0393
0.1117	25.138
0.112	25.2582
0.1124	25.3851
0.1127	25.4872
0.1131	25.6133
0.1134	25.7438
0.1138	25.854
0.1141	25.9729
0.1145	26.0907
0.1148	26.207
0.1151	26.3069
0.1155	26.4344
0.1158	26.5348
0.1161	26.6357
0.1165	26.7713
0.1168	26.8709
0.1171	26.9844
0.1175	27.0949
0.1178	27.1985
0.1181	27.319
0.1185	27.4291
0.1188	27.5457
0.1191	27.665
0.1194	27.7802
0.1198	27.875
0.1201	27.9616
0.1204	28.0668
0.1207	28.1975
0.1211	28.3142
0.1214	28.4237
0.1217	28.5247
0.122	28.6395
0.1224	28.7531
0.1227	28.8688
0.123	28.9868
0.1233	29.0849
0.1236	29.1853
0.1239	29.2713
0.1242	29.3541
0.1245	29.478
0.1248	29.5739
0.1251	29.686
0.1254	29.7755
0.1257	29.8866
0.126	29.9898
0.1263	30.0786
0.1266	30.1524
0.1269	30.2499
0.1272	30.3731
0.1275	30.4811
0.1278	30.5534
0.1281	30.6391
0.1284	30.7491
0.1287	30.8454
0.129	30.9385
0.1293	31.039
0.1296	31.1462
0.1299	31.2421
0.1302	31.3339
0.1305	31.4546
0.1308	31.5699
0.1311	31.6766
0.1314	31.7769
0.1317	31.881
0.132	31.9849
0.1323	32.1069
0.1327	32.2085
0.133	32.3097
0.1333	32.4365
0.1336	32.545
0.134	32.6456
0.1343	32.7465
0.1347	32.8589
0.135	32.9941
0.1353	33.1181
0.1357	33.2291
0.136	33.344
0.1363	33.4645
0.1367	33.5642
0.1371	33.6929
0.1374	33.8123
0.1378	33.9471
0.1381	34.082
0.1385	34.2187
0.1389	34.3528
0.1393	34.4713
0.1396	34.5846
0.14	34.7243
0.1404	34.8698
0.1407	35.0183
0.1411	35.1392
0.1415	35.2813
0.1418	35.3989
0.1422	35.5151
0.1425	35.6518
0.1429	35.7703
0.1432	35.8891
0.1435	36.0103
0.1438	36.1281
0.1442	36.2462
0.1445	36.3505
0.1448	36.4796
0.1451	36.5985
0.1454	36.6863
0.1457	36.7886
0.146	36.8946
0.1463	37.0038
0.1466	37.0998
0.1469	37.1978
0.1472	37.3042
0.1475	37.4254
0.1478	37.5529
0.1481	37.6415
0.1485	37.7189
0.1488	37.808
0.1491	37.9271
0.1494	38.0515
0.1497	38.1633
0.15	38.273
0.1503	38.3891
0.1507	38.5145
0.151	38.6236
0.1513	38.7275
0.1517	38.8459
0.152	38.9825
0.1523	39.1228
0.1527	39.2471
0.153	39.3549
0.1534	39.4697
0.1537	39.5956
0.154	39.7106
0.1544	39.8308
0.1547	39.9585
0.1551	40.0902
0.1555	40.2442
0.1558	40.3647
0.1562	40.5005
0.1565	40.6332
0.1569	40.7506
0.1572	40.8643
0.1576	41.004
0.1579	41.1437
0.1583	41.2746
0.1586	41.3877
0.1589	41.5034
0.1593	41.6253
0.1596	41.7459
0.16	41.8737
0.1603	41.9902
0.1606	42.0919
0.161	42.2194
0.1613	42.3354
0.1616	42.4441
0.1619	42.5818
0.1623	42.717
0.1626	42.8429
0.1629	42.9575
0.1633	43.0514
0.1636	43.1689
0.1639	43.2986
0.1642	43.4013
0.1645	43.4897
0.1649	43.6313
0.1652	43.7392
0.1655	43.8308
0.1658	43.9429
0.1661	44.0417
0.1664	44.1495
0.1668	44.2916
0.1671	44.4115
0.1674	44.501
0.1677	44.6148
0.168	44.7445
0.1684	44.861
0.1687	44.9608
0.169	45.0699
0.1693	45.1682
0.1696	45.2826
0.1699	45.3953
0.1702	45.5044
0.1705	45.6197
0.1708	45.7218
0.1711	45.8311
0.1714	45.922
0.1718	46.045
0.1721	46.168
0.1724	46.2746
0.1727	46.3685
0.173	46.4911
0.1733	46.6295
0.1736	46.7176
0.1739	46.8285
0.1742	46.9414
0.1745	47.035
0.1748	47.1465
0.1752	47.2688
0.1755	47.3662
0.1758	47.4786
0.1761	47.5781
0.1764	47.7064
0.1767	47.8281
0.1771	47.9423
0.1774	48.046
0.1777	48.1601
0.178	48.2666
0.1783	48.3665
0.1786	48.4631
0.179	48.583
0.1793	48.6976
0.1796	48.8098
0.18	48.9288
0.1803	49.0377
0.1806	49.1617
0.181	49.2816
0.1813	49.3983
0.1816	49.5034
0.182	49.6142
0.1823	49.7355
0.1826	49.8687
0.183	49.9917
0.1833	50.1188
0.1837	50.2537
0.1841	50.4005
0.1844	50.5288
0.1848	50.6547
0.1852	50.7722
0.1855	50.9088
0.1859	51.0507
0.1863	51.1757
0.1866	51.31
0.187	51.4507
0.1874	51.5794
0.1877	51.7142
0.1881	51.8642
0.1885	52.0143
0.1889	52.1675
0.1892	52.3092
0.1896	52.4389
0.1899	52.5565
0.1903	52.6748
0.1906	52.8081
0.191	52.9275
0.1913	53.0483
0.1916	53.2099
0.192	53.3429
0.1923	53.4602
0.1927	53.5931
0.193	53.7162
0.1933	53.8323
0.1936	53.9587
0.1939	54.0785
0.1943	54.1964
0.1946	54.317
0.1949	54.447
0.1952	54.5463
0.1954	54.6559
0.1957	54.7788
0.1961	54.906
0.1964	54.9964
0.1967	55.1051
0.197	55.2158
0.1973	55.3236
0.1976	55.4386
0.1979	55.5472
0.1982	55.6557
0.1985	55.7725
0.1988	55.8477
0.1991	55.9191
0.1994	55.9969
0.1996	56.0478
0.1999	56.1202
0.2002	56.2141
0.2005	56.3002
0.2008	56.3762
0.2011	56.4555
0.2014	56.5472
0.2017	56.6466
0.202	56.7722
0.2023	56.8579
0.2026	56.947
0.2029	57.0499
0.2032	57.1544
0.2035	57.2511
0.2038	57.3735
0.2041	57.4773
0.2044	57.5581
0.2047	57.697
0.2051	57.83
0.2054	57.9222
0.2057	58.0519
0.206	58.1538
0.2063	58.2636
0.2067	58.3856
0.207	58.5122
0.2074	58.6541
0.2077	58.782
0.208	58.8951
0.2084	59.0076
0.2087	59.1351
0.209	59.2597
0.2094	59.4025
0.2097	59.5452
0.2101	59.6705
0.2105	59.7858
0.2108	59.9211
0.2112	60.0775
0.2116	60.2063
0.2119	60.3541
0.2123	60.4939
0.2127	60.6183
0.213	60.7541
0.2134	60.9016
0.2138	61.0279
0.2141	61.1753
0.2145	61.3207
0.2149	61.4608
0.2152	61.6195
0.2156	61.738
0.216	60.5628
0.2168	29.8495
0.2174	5.1326
0.2179	-2.469
0.2182	-2.2392
0.2185	-0.8448
0.2189	-0.1433
0.2191	-0.035
0.2193	-0.0857
0.2196	-0.1077
0.2198	-0.1323
0.22	-0.1535
0.2202	-0.1384
0.2205	-0.1452
0.2207	-0.1389
0.2209	-0.1289
0.2211	-0.1266
0.2214	-0.1359
0.2216	-0.1393
0.2219	-0.1333
0.2221	-0.1419
0.2224	-0.1399
0.2227	-0.1217
0.223	-0.1112
0.2233	-0.1524
0.2236	-0.1524
0.2239	-0.1513
0.2242	-0.1476
0.2245	-0.1534
0.2249	-0.1474
0.2252	-0.1449
0.2256	-0.1399
0.2259	-0.1375
0.2262	-0.1342
0.2266	-0.1462
0.227	-0.1252
0.2273	-0.1361
0.2277	-0.1376
0.228	-0.125
0.2284	-0.1256
0.2288	-0.1197
0.2291	-0.1224
0.2295	-0.1204
0.2298	-0.1233
0.2302	-0.1346
0.2305	-0.1229
0.2309	-0.1124
0.2312	-0.1372
0.2316	-0.1509
0.2319	-0.1472
0.2322	-0.1269
0.2326	-0.1303
0.2329	-0.129
0.2332	-0.1259
0.2336	-0.1324
0.2339	-0.1254
0.2342	-0.1374
0.2345	-0.1448
0.2349	-0.1425
0.2352	-0.1462
0.2355	-0.1277
0.2358	-0.1275
0.2361	-0.1311
0.2365	-0.1314
0.2368	-0.1282
0.2371	-0.1312
0.2374	-0.1434
0.2378	-0.1255
0.2381	-0.1203
0.2384	-0.1293
0.2387	-0.1241
0.239	-0.114
0.2393	-0.1086
0.2397	-0.1094
0.24	-0.1202
0.2403	-0.1246
0.2406	-0.1168
0.241	-0.1191
0.2413	-0.114
0.2416	-0.1183
0.2419	-0.1161
0.2423	-0.0984
0.2426	-0.0941
0.2429	-0.0914
0.2432	-0.1111
0.2436	-0.1199
0.2439	-0.0955
0.2442	-0.1
0.2445	-0.103
0.2448	-0.1092
0.2451	-0.1181
0.2454	-0.1311
0.2458	-0.1069
0.2461	-0.1003
0.2464	-0.1052
0.2467	-0.1291
0.247	-0.137
0.2473	-0.1422
0.2476	-0.1238
0.2479	-0.1047
0.2483	-0.1001
0.2486	-0.1141
0.2489	-0.1218
0.2492	-0.1328
0.2495	-0.1226
0.2498	-0.1058
0.2501	-0.1107
0.2505	-0.0895
0.2508	-0.0864
0.2511	-0.1192
0.2514	-0.1247
0.2518	-0.1042
0.2521	-0.0965
0.2524	-0.0995
0.2527	-0.0904
0.2531	-0.086
0.2534	-0.0783
0.2537	-0.1048
0.2541	-0.1233
0.2544	-0.1155
0.2548	-0.113
0.2551	-0.1086
0.2554	-0.1012
0.2558	-0.1115
0.2561	-0.1277
0.2565	-0.1361
0.2568	-0.1224
0.2572	-0.1221
0.2575	-0.0964
0.2579	-0.0944
0.2583	-0.0995
0.2586	-0.0996
0.259	-0.1086
0.2594	-0.1141
0.2597	-0.1085
0.2601	-0.1158
0.2604	-0.1159
0.2608	-0.0985
0.2611	-0.0996
0.2614	-0.1149
0.2618	-0.1158
0.2621	-0.1117
0.2625	-0.093
0.2628	-0.0883
0.2631	-0.095
0.2635	-0.0964
0.2638	-0.1012
0.2641	-0.0992
0.2645	-0.0916
0.2648	-0.0948
0.2651	-0.1055
0.2654	-0.093
0.2657	-0.108
0.2661	-0.1004
0.2664	-0.0869
0.2667	-0.0953
0.2671	-0.1101
0.2674	-0.0978
0.2677	-0.1062
0.268	-0.117
0.2684	-0.1034
0.2687	-0.1023
0.269	-0.0801
0.2693	-0.0936
0.2696	-0.0882
0.2699	-0.1009
0.2702	-0.1004
0.2705	-0.1113
0.2708	-0.1138
0.2711	-0.1133
0.2714	-0.1128
0.2717	-0.0997
0.272	-0.104
0.2723	-0.116
0.2726	-0.1041
0.2729	-0.1027
0.2732	-0.114
0.2734	-0.1039
0.2737	-0.0973
0.274	-0.0994
0.2743	-0.1142
0.2746	-0.0995
0.2749	-0.1087
0.2752	-0.1073
0.2755	-0.0984
0.2758	-0.0899
0.2761	-0.107
0.2764	-0.1074
0.2767	-0.0956
0.277	-0.1021
0.2773	-0.0953
0.2776	-0.0841
0.2779	-0.0976
0.2783	-0.1148
0.2786	-0.115
0.2789	-0.1229
0.2792	-0.1113
0.2795	-0.1124
0.2799	-0.0987
0.2802	-0.0985
0.2805	-0.1032
0.2808	-0.0907
0.2812	-0.0914
0.2815	-0.1031
0.2819	-0.0852
0.2822	-0.0774
0.2826	-0.0844
0.2829	-0.0957
0.2833	-0.1095
0.2836	-0.0988
0.284	-0.08
0.2843	-0.0912
0.2847	-0.0994
0.285	-0.093
0.2854	-0.0938
0.2857	-0.0808
0.2861	-0.0873
0.2865	-0.0889
0.2868	-0.0947
0.2872	-0.0875
0.2875	-0.0782
0.2878	-0.0914
0.2882	-0.1023
0.2885	-0.1104
0.2889	-0.1057
0.2892	-0.0888
0.2895	-0.0774
0.2898	-0.0915
0.2902	-0.1029
0.2905	-0.0995
0.2908	-0.1043
0.2911	-0.1139
0.2914	-0.1234
0.2917	-0.1131
0.292	-0.106
0.2923	-0.0699
0.2927	-0.0715
0.2929	-0.0855
0.2933	-0.0939
0.2936	-0.0852
0.2939	-0.0861
0.2942	-0.0761
0.2945	-0.0853
0.2948	-0.1021
0.2951	-0.0895
0.2955	-0.0892
0.2958	-0.0974
0.2961	-0.0953
0.2964	-0.075
0.2967	-0.0791
0.2971	-0.0788
0.2974	-0.1005
0.2977	-0.1111
0.2981	-0.1075
0.2984	-0.1029
0.2987	-0.1095
0.2991	-0.1079
0.2994	-0.0952
0.2998	-0.0953
0.3001	-0.0903
0.3005	-0.0897
0.3008	-0.0962
0.3012	-0.0969
0.3015	-0.0778
0.3019	-0.1036
0.3022	-0.11
0.3026	-0.1206
0.3029	-0.1044
0.3033	-0.0935
0.3036	-0.0844
0.304	-0.0845
0.3044	-0.075
0.3047	-0.0676
0.305	-0.0854
0.3054	-0.0909
0.3057	-0.0965
0.3061	-0.0754
0.3064	-0.0773
0.3067	-0.1077
0.307	-0.109
0.3074	-0.1093
0.3077	-0.1045
0.308	-0.109
0.3084	-0.1029
0.3087	-0.0984
0.309	-0.108
0.3093	-0.0816
0.3097	-0.0753
0.31	-0.0901
0.3103	-0.0853
0.3106	-0.084
0.3109	-0.106
0.3113	-0.0995
0.3116	-0.0686
0.3119	-0.0596
0.3122	-0.0817
0.3126	-0.1022
0.3129	-0.1108
0.3132	-0.1004
0.3135	-0.077
0.3138	-0.0824
0.3141	-0.0858
0.3145	-0.0881
0.3148	-0.0847
0.3151	-0.1001
0.3154	-0.113
0.3158	-0.0988
0.3161	-0.0939
0.3164	-0.082
0.3167	-0.0768
0.3171	-0.0864
0.3174	-0.0869
0.3177	-0.077
0.318	-0.076
0.3183	-0.0931
0.3186	-0.0968
0.3189	-0.0928
0.3192	-0.0959
0.3195	-0.0975
0.3198	-0.0953
0.3202	-0.1098
0.3205	-0.1034
0.3208	-0.0996
0.3211	-0.1018
0.3214	-0.1073
0.3218	-0.1175
0.3221	-0.1161
0.3224	-0.1306
0.3227	-0.0956
0.323	-0.0779
0.3234	-0.0885
0.3237	-0.0844
0.324	-0.0795
0.3243	-0.0783
0.3246	-0.0743
0.325	-0.0782
0.3253	-0.0657
0.3256	-0.061
0.3259	-0.0796
0.3263	-0.0859
0.3266	-0.0926
0.3269	-0.094
0.3272	-0.084
0.3276	-0.0781
0.3279	-0.0932
0.3283	-0.0961
0.3286	-0.0783
0.3289	-0.085
0.3293	-0.0979
0.3296	-0.101
0.33	-0.0837
0.3303	-0.0813
0.3307	-0.0911
0.3311	-0.1071
0.3314	-0.1105
0.3318	-0.0971
0.3322	-0.0932
0.3325	-0.1142
0.3329	-0.1059
0.3333	-0.0957
0.3336	-0.0841
0.334	-0.081
0.3343	-0.0956
0.3347	-0.1086
0.335	-0.1289
0.3354	-0.1143
0.3357	-0.1017
0.3361	-0.0958
0.3364	-0.0805
0.3368	-0.0877
0.3371	-0.0952
0.3375	-0.1044
0.3378	-0.0886
0.3381	-0.0882
0.3384	-0.0856
0.3388	-0.0786
0.3391	-0.0786
0.3394	-0.0735
0.3397	-0.0654
0.34	-0.0757
0.3403	-0.0717
0.3406	-0.0985
0.3409	-0.0887
0.3412	-0.0883
0.3415	-0.0801
0.3419	-0.0742
0.3422	-0.0766
0.3425	-0.0754
0.3428	-0.0896
0.343	-0.0833
0.3434	-0.088
0.3436	-0.0908
0.344	-0.0893
0.3442	-0.0857
0.3446	-0.071
0.3449	-0.0768
0.3452	-0.0698
0.3455	-0.0802
0.3457	-0.0971
0.346	-0.1042
0.3463	-0.0804
0.3466	-0.0859
0.3469	-0.0833
0.3472	-0.0652
0.3475	-0.0651
0.3478	-0.0686
0.3481	-0.0808
0.3484	-0.0815
0.3487	-0.0804
0.349	-0.0989
0.3493	-0.0812
0.3496	-0.0833
0.3499	-0.0936
0.3502	-0.0708
0.3505	-0.0784
0.3508	-0.074
0.3511	-0.0894
0.3515	-0.0874
0.3518	-0.0925
0.3521	-0.0859
0.3524	-0.0615
0.3528	-0.071
0.3531	-0.0865
0.3534	-0.0843
0.3538	-0.0872
0.3541	-0.0669
0.3545	-0.0719
0.3548	-0.0911
0.3552	-0.0998
0.3555	-0.0953
0.3558	-0.083
0.3562	-0.0679
0.3566	-0.064
0.3569	-0.0773
0.3573	-0.0802
0.3577	-0.0855
0.358	-0.0764

## Sheet: Note Fig. 5
	Positive control	Control	5 min ES	30 min ES	60 min ES	180 min ES
	36.1518	100	87.0929	93.2776	87.1228	93.1581
	29.7423	100	98.2925	90.0031	97.1437	92.3626
	35.9936	100	99.8718	93.6859	98.3654	95.7051
t-test	6.21835e-06		0.288879	0.00275004	0.179366	0.00342587
	***			**		**
*	0.05
**	0.01
***	0.001

## Sheet: Note Fig. 6
Elapsed Time	|C|
s	nF
1.134	31.7571
1.368	33.0805
1.602	32.6446
1.839	31.725
2.071	32.0493
2.307	32.1875
2.537	32.0787
2.768	32.116
3.005	30.5917
3.235	31.6742
3.469	31.3768
3.7	32.5652
3.933	31.4851
4.166	32.1299
4.401	32.0089
4.632	31.5779
4.862	32.0119
5.097	32.4004
5.331	32.3067
5.565	32.5667
5.801	31.4702
6.037	32.2054
6.272	32.6289
6.502	32.5235
6.735	32.9801
6.969	32.6962
7.2	32.0904
7.432	31.9065
7.666	32.0399
7.899	32.4607
8.136	31.8197
8.367	30.6484
8.604	30.444
8.835	32.158
9.067	31.499
9.304	31.5327
9.535	31.9603
9.77	30.6431
10.001	29.7018
10.235	30.8205
10.468	30.4056
10.702	30.5937
10.936	30.0526
11.166	30.2197
11.401	30.326
11.636	31.3158
11.87	31.3636
12.103	31.2396
12.334	30.3407
12.57	29.9831
12.805	30.8056
13.042	31.1737
13.273	30.7432
13.508	29.905
13.74	29.3425
13.975	30.3476
14.209	29.6705
14.443	31.057
14.679	30.6571
14.914	30.288
15.147	29.6583
15.383	31.1678
15.611	29.4997
15.847	29.6409
16.079	31.0936
16.315	31.5786
16.55	31.2867
16.783	31.0039
17.018	30.5414
17.252	30.1487
17.489	31.8357
17.719	30.3542
17.956	32.0532
18.189	32.804
18.418	32.0885
18.654	31.2706
18.884	31.1093
19.119	32.4511
19.351	31.5471
19.581	31.5863
19.818	31.3743
20.05	31.2964
20.284	31.526
20.516	31.4311
20.745	31.4207
20.98	30.3869
21.214	30.6548
21.444	30.376
21.68	29.9705
21.91	29.1633
22.138	29.8502
22.376	29.5446
22.604	30.1946
22.839	30.2028
23.071	30.0698
23.304	30.2987
23.537	30.548
23.766	30.3267
24.003	30.0353
24.233	31.3941
AVG	31.1718
STD	0.95175

## Sheet: Note Fig. 7A
subject	I40	SD
1	16.4	0.17889
2	17.4	0.17889
3	19.8	0.16733
4	16.6	0.36332
5	20.6	0.10954
6	17	0.2
7	15.4	0.30332
8	17.2	0.26077
9	15.2	0.26077
10	14.8	0.16733

## Sheet: Note Fig. 7B
subject	I40	SD
1	21.4	0.17889
2	20.2	0.08944
3	20.8	0.08944
4	22	0
5	22	0
6	21.2	0.08944
7	21.6	0.10954
8	20	0.14142
9	22	0
10	21.8	0.08944

## Sheet: Note Fig. 7C
subject	I40	SD
1	19	0.14142
2	17.6	0.10954
3	18	0
4	19	4.96507e-16
5	19	4.96507e-16
6	18	0
7	18.2	0.08944
8	19.2	0.08944
9	18.4	0.10954
10	18.8	0.08944

## Sheet: Note Fig. 7D
subject	I40	SD
1	16	0
2	15.8	0.08944
3	16	0
4	16.2	0.08944
5	15	0
6	16.4	0.17889
7	15.8	0.08944
8	14.8	0.08944
9	16.2	0.08944
10	16.8	0.08944

## Sheet: Note Fig. 8A
uncontrolled		low		medium		high
x	y	x	y	x	y	x	y
14	6.15888	13	8.18618e-34	13	6.1404e-10	14	0.69681
14.008	6.17262	13.01	9.76757e-34	13.01	6.66054e-10	14.008	0.71901
14.016	6.18634	13.02	1.16521e-33	13.02	7.22375e-10	14.016	0.74181
14.024	6.20004	13.03	1.38976e-33	13.03	7.83353e-10	14.024	0.76521
14.032	6.21372	13.04	1.65725e-33	13.04	8.49363e-10	14.032	0.78922
14.04	6.22739	13.0501	1.97584e-33	13.0501	9.2081e-10	14.04	0.81386
14.048	6.24103	13.0601	2.35522e-33	13.0601	9.98131e-10	14.048	0.83914
14.0561	6.25465	13.0701	2.80688e-33	13.0701	1.0818e-09	14.0561	0.86507
14.0641	6.26826	13.0801	3.3445e-33	13.0801	1.17232e-09	14.0641	0.89167
14.0721	6.28184	13.0901	3.98431e-33	13.0901	1.27024e-09	14.0721	0.91894
14.0801	6.2954	13.1001	4.74558e-33	13.1001	1.37616e-09	14.0801	0.94691
14.0881	6.30894	13.1101	5.6512e-33	13.1101	1.49071e-09	14.0881	0.97559
14.0961	6.32246	13.1201	6.72832e-33	13.1201	1.61457e-09	14.0961	1.00498
14.1041	6.33596	13.1301	8.00917e-33	13.1301	1.74848e-09	14.1041	1.0351
14.1121	6.34944	13.1401	9.53197e-33	13.1401	1.89325e-09	14.1121	1.06597
14.1201	6.3629	13.1502	1.13421e-32	13.1502	2.04972e-09	14.1201	1.0976
14.1281	6.37633	13.1602	1.34933e-32	13.1602	2.21882e-09	14.1281	1.13001
14.1361	6.38974	13.1702	1.60493e-32	13.1702	2.40155e-09	14.1361	1.1632
14.1441	6.40313	13.1802	1.90858e-32	13.1802	2.59897e-09	14.1441	1.1972
14.1522	6.4165	13.1902	2.26923e-32	13.1902	2.81224e-09	14.1522	1.23201
14.1602	6.42985	13.2002	2.6975e-32	13.2002	3.0426e-09	14.1602	1.26765
14.1682	6.44317	13.2102	3.20597e-32	13.2102	3.29138e-09	14.1682	1.30414
14.1762	6.45646	13.2202	3.80953e-32	13.2202	3.56002e-09	14.1762	1.34149
14.1842	6.46974	13.2302	4.52584e-32	13.2302	3.85007e-09	14.1842	1.37971
14.1922	6.48299	13.2402	5.37577e-32	13.2402	4.16318e-09	14.1922	1.41882
14.2002	6.49621	13.2502	6.38406e-32	13.2502	4.50114e-09	14.2002	1.45884
14.2082	6.50941	13.2603	7.57997e-32	13.2603	4.86587e-09	14.2082	1.49977
14.2162	6.52259	13.2703	8.99815e-32	13.2703	5.25945e-09	14.2162	1.54164
14.2242	6.53574	13.2803	1.06796e-31	13.2803	5.68409e-09	14.2242	1.58446
14.2322	6.54887	13.2903	1.26727e-31	13.2903	6.14218e-09	14.2322	1.62824
14.2402	6.56197	13.3003	1.50348e-31	13.3003	6.63629e-09	14.2402	1.673
14.2483	6.57504	13.3103	1.78337e-31	13.3103	7.16917e-09	14.2483	1.71875
14.2563	6.58809	13.3203	2.11495e-31	13.3203	7.74379e-09	14.2563	1.76551
14.2643	6.60111	13.3303	2.50769e-31	13.3303	8.36334e-09	14.2643	1.81329
14.2723	6.61411	13.3403	2.97278e-31	13.3403	9.03122e-09	14.2723	1.86212
14.2803	6.62708	13.3504	3.52342e-31	13.3504	9.75111e-09	14.2803	1.912
14.2883	6.64002	13.3604	4.17525e-31	13.3604	1.0527e-08	14.2883	1.96294
14.2963	6.65294	13.3704	4.94668e-31	13.3704	1.1363e-08	14.2963	2.01497
14.3043	6.66583	13.3804	5.8595e-31	13.3804	1.22638e-08	14.3043	2.0681
14.3123	6.67869	13.3904	6.9394e-31	13.3904	1.32341e-08	14.3123	2.12235
14.3203	6.69152	13.4004	8.21671e-31	13.4004	1.42794e-08	14.3203	2.17772
14.3283	6.70433	13.4104	9.72721e-31	13.4104	1.54051e-08	14.3283	2.23424
14.3363	6.7171	13.4204	1.15131e-30	13.4204	1.66172e-08	14.3363	2.29191
14.3443	6.72985	13.4304	1.36243e-30	13.4304	1.79223e-08	14.3443	2.35076
14.3523	6.74257	13.4404	1.61194e-30	13.4404	1.93273e-08	14.3523	2.4108
14.3604	6.75526	13.4505	1.90676e-30	13.4505	2.08396e-08	14.3604	2.47204
14.3684	6.76792	13.4605	2.25507e-30	13.4605	2.24672e-08	14.3684	2.5345
14.3764	6.78055	13.4705	2.66648e-30	13.4705	2.42186e-08	14.3764	2.59819
14.3844	6.79316	13.4805	3.15233e-30	13.4805	2.6103e-08	14.3844	2.66313
14.3924	6.80573	13.4905	3.72597e-30	13.4905	2.81302e-08	14.3924	2.72933
14.4004	6.81827	13.5005	4.40313e-30	13.5005	3.03107e-08	14.4004	2.7968
14.4084	6.83078	13.5105	5.20234e-30	13.5105	3.26559e-08	14.4084	2.86557
14.4164	6.84326	13.5205	6.1454e-30	13.5205	3.51776e-08	14.4164	2.93563
14.4244	6.85571	13.5305	7.25799e-30	13.5305	3.7889e-08	14.4244	3.00701
14.4324	6.86813	13.5405	8.57032e-30	13.5405	4.08038e-08	14.4324	3.07972
14.4404	6.88051	13.5505	1.0118e-29	13.5505	4.39369e-08	14.4404	3.15378
14.4484	6.89287	13.5606	1.19427e-29	13.5606	4.73041e-08	14.4484	3.22919
14.4565	6.90519	13.5706	1.40938e-29	13.5706	5.09225e-08	14.4565	3.30596
14.4645	6.91748	13.5806	1.6629e-29	13.5806	5.48102e-08	14.4645	3.38412
14.4725	6.92974	13.5906	1.96165e-29	13.5906	5.89867e-08	14.4725	3.46368
14.4805	6.94196	13.6006	2.31361e-29	13.6006	6.34728e-08	14.4805	3.54463
14.4885	6.95415	13.6106	2.72818e-29	13.6106	6.82909e-08	14.4885	3.62701
14.4965	6.96631	13.6206	3.21641e-29	13.6206	7.34647e-08	14.4965	3.71082
14.5045	6.97844	13.6306	3.79126e-29	13.6306	7.90197e-08	14.5045	3.79606
14.5125	6.99053	13.6406	4.46797e-29	13.6406	8.49833e-08	14.5125	3.88276
14.5205	7.00259	13.6507	5.26444e-29	13.6507	9.13845e-08	14.5205	3.97092
14.5285	7.01461	13.6607	6.20168e-29	13.6607	9.82545e-08	14.5285	4.06056
14.5365	7.0266	13.6707	7.30433e-29	13.6707	1.05627e-07	14.5365	4.15167
14.5445	7.03856	13.6807	8.60134e-29	13.6807	1.13537e-07	14.5445	4.24428
14.5526	7.05048	13.6907	1.01267e-28	13.6907	1.22022e-07	14.5526	4.33839
14.5606	7.06236	13.7007	1.19201e-28	13.7007	1.31124e-07	14.5606	4.43401
14.5686	7.07421	13.7107	1.40285e-28	13.7107	1.40886e-07	14.5686	4.53116
14.5766	7.08603	13.7207	1.65065e-28	13.7207	1.51354e-07	14.5766	4.62983
14.5846	7.09781	13.7307	1.94184e-28	13.7307	1.62578e-07	14.5846	4.73003
14.5926	7.10955	13.7407	2.28396e-28	13.7407	1.7461e-07	14.5926	4.83178
14.6006	7.12126	13.7508	2.68582e-28	13.7508	1.87508e-07	14.6006	4.93508
14.6086	7.13293	13.7608	3.15776e-28	13.7608	2.01331e-07	14.6086	5.03993
14.6166	7.14456	13.7708	3.7119e-28	13.7708	2.16143e-07	14.6166	5.14635
14.6246	7.15616	13.7808	4.36244e-28	13.7808	2.32014e-07	14.6246	5.25433
14.6326	7.16772	13.7908	5.12597e-28	13.7908	2.49016e-07	14.6326	5.36389
14.6406	7.17924	13.8008	6.02195e-28	13.8008	2.67228e-07	14.6406	5.47502
14.6486	7.19072	13.8108	7.07316e-28	13.8108	2.86733e-07	14.6486	5.58774
14.6567	7.20217	13.8208	8.30623e-28	13.8208	3.07619e-07	14.6567	5.70204
14.6647	7.21358	13.8308	9.75236e-28	13.8308	3.29983e-07	14.6647	5.81793
14.6727	7.22495	13.8408	1.1448e-27	13.8408	3.53924e-07	14.6727	5.93542
14.6807	7.23628	13.8508	1.34358e-27	13.8508	3.79551e-07	14.6807	6.05449
14.6887	7.24758	13.8609	1.57657e-27	13.8609	4.06978e-07	14.6887	6.17516
14.6967	7.25883	13.8709	1.8496e-27	13.8709	4.36327e-07	14.6967	6.29742
14.7047	7.27004	13.8809	2.16948e-27	13.8809	4.6773e-07	14.7047	6.42128
14.7127	7.28122	13.8909	2.54419e-27	13.8909	5.01325e-07	14.7127	6.54673
14.7207	7.29236	13.9009	2.98303e-27	13.9009	5.3726e-07	14.7207	6.67378
14.7287	7.30345	13.9109	3.49687e-27	13.9109	5.75692e-07	14.7287	6.80241
14.7367	7.31451	13.9209	4.09842e-27	13.9209	6.1679e-07	14.7367	6.93264
14.7447	7.32552	13.9309	4.80251e-27	13.9309	6.60732e-07	14.7447	7.06445
14.7528	7.3365	13.9409	5.62646e-27	13.9409	7.07708e-07	14.7528	7.19784
14.7608	7.34743	13.951	6.59046e-27	13.951	7.57922e-07	14.7608	7.33282
14.7688	7.35833	13.961	7.71812e-27	13.961	8.11588e-07	14.7688	7.46936
14.7768	7.36918	13.971	9.03695e-27	13.971	8.68936e-07	14.7768	7.60747
14.7848	7.37999	13.981	1.05791e-26	13.981	9.3021e-07	14.7848	7.74715
14.7928	7.39076	13.991	1.23819e-26	13.991	9.95669e-07	14.7928	7.88837
14.8008	7.40149	14.001	1.44891e-26	14.001	1.06559e-06	14.8008	8.03115
14.8088	7.41217	14.011	1.69516e-26	14.011	1.14027e-06	14.8088	8.17545
14.8168	7.42281	14.021	1.98287e-26	14.021	1.22001e-06	14.8168	8.32129
14.8248	7.43341	14.031	2.31895e-26	14.031	1.30516e-06	14.8248	8.46865
14.8328	7.44397	14.041	2.71147e-26	14.041	1.39605e-06	14.8328	8.61751
14.8408	7.45449	14.0511	3.1698e-26	14.0511	1.49308e-06	14.8408	8.76786
14.8489	7.46496	14.0611	3.70488e-26	14.0611	1.59663e-06	14.8489	8.9197
14.8569	7.47539	14.0711	4.32943e-26	14.0711	1.70713e-06	14.8569	9.07301
14.8649	7.48577	14.0811	5.05827e-26	14.0811	1.82503e-06	14.8649	9.22777
14.8729	7.49611	14.0911	5.90864e-26	14.0911	1.95081e-06	14.8729	9.38397
14.8809	7.50641	14.1011	6.90063e-26	14.1011	2.08497e-06	14.8809	9.5416
14.8889	7.51666	14.1111	8.05756e-26	14.1111	2.22806e-06	14.8889	9.70063
14.8969	7.52687	14.1211	9.40662e-26	14.1211	2.38065e-06	14.8969	9.86106
14.9049	7.53703	14.1311	1.09794e-25	14.1311	2.54334e-06	14.9049	10.0229
14.9129	7.54715	14.1411	1.28126e-25	14.1411	2.71677e-06	14.9129	10.186
14.9209	7.55722	14.1511	1.4949e-25	14.1511	2.90165e-06	14.9209	10.3505
14.9289	7.56725	14.1612	1.74381e-25	14.1612	3.09868e-06	14.9289	10.5163
14.9369	7.57723	14.1712	2.03377e-25	14.1712	3.30864e-06	14.9369	10.6834
14.9449	7.58717	14.1812	2.37149e-25	14.1812	3.53235e-06	14.9449	10.8517
14.9529	7.59706	14.1912	2.76473e-25	14.1912	3.77067e-06	14.9529	11.0213
14.961	7.60691	14.2012	3.22255e-25	14.2012	4.02452e-06	14.961	11.1922
14.969	7.6167	14.2112	3.75545e-25	14.2112	4.29488e-06	14.969	11.3642
14.977	7.62646	14.2212	4.3756e-25	14.2212	4.58279e-06	14.977	11.5374
14.985	7.63616	14.2312	5.09717e-25	14.2312	4.88932e-06	14.985	11.7118
14.993	7.64582	14.2412	5.93656e-25	14.2412	5.21566e-06	14.993	11.8872
15.001	7.65543	14.2513	6.91281e-25	14.2513	5.56301e-06	15.001	12.0638
15.009	7.66499	14.2613	8.04803e-25	14.2613	5.9327e-06	15.009	12.2414
15.017	7.67451	14.2713	9.36784e-25	14.2713	6.3261e-06	15.017	12.42
15.025	7.68398	14.2813	1.09019e-24	14.2813	6.74466e-06	15.025	12.5997
15.033	7.6934	14.2913	1.26848e-24	14.2913	7.18994e-06	15.033	12.7803
15.041	7.70277	14.3013	1.47562e-24	14.3013	7.66358e-06	15.041	12.9619
15.049	7.7121	14.3113	1.71626e-24	14.3113	8.16732e-06	15.049	13.1443
15.0571	7.72137	14.3213	1.99575e-24	14.3213	8.70298e-06	15.0571	13.3277
15.0651	7.7306	14.3313	2.3203e-24	14.3313	9.27251e-06	15.0651	13.5118
15.0731	7.73978	14.3413	2.69709e-24	14.3413	9.87798e-06	15.0731	13.6968
15.0811	7.74891	14.3514	3.13446e-24	14.3514	1.05215e-05	15.0811	13.8825
15.0891	7.75799	14.3614	3.64203e-24	14.3614	1.12055e-05	15.0891	14.069
15.0971	7.76702	14.3714	4.23097e-24	14.3714	1.19323e-05	15.0971	14.2561
15.1051	7.776	14.3814	4.91417e-24	14.3814	1.27046e-05	15.1051	14.4439
15.1131	7.78493	14.3914	5.70657e-24	14.3914	1.3525e-05	15.1131	14.6324
15.1211	7.79381	14.4014	6.62545e-24	14.4014	1.43964e-05	15.1211	14.8213
15.1291	7.80264	14.4114	7.69077e-24	14.4114	1.53218e-05	15.1291	15.0108
15.1371	7.81142	14.4214	8.92563e-24	14.4214	1.63046e-05	15.1371	15.2008
15.1451	7.82015	14.4314	1.03567e-23	14.4314	1.7348e-05	15.1451	15.3913
15.1532	7.82883	14.4414	1.20149e-23	14.4414	1.84557e-05	15.1532	15.5821
15.1612	7.83745	14.4514	1.39359e-23	14.4514	1.96315e-05	15.1612	15.7733
15.1692	7.84603	14.4615	1.61608e-23	14.4615	2.08793e-05	15.1692	15.9649
15.1772	7.85455	14.4715	1.87372e-23	14.4715	2.22034e-05	15.1772	16.1566
15.1852	7.86303	14.4815	2.17201e-23	14.4815	2.36083e-05	15.1852	16.3486
15.1932	7.87145	14.4915	2.51729e-23	14.4915	2.50987e-05	15.1932	16.5408
15.2012	7.87982	14.5015	2.91688e-23	14.5015	2.66795e-05	15.2012	16.7331
15.2092	7.88814	14.5115	3.37924e-23	14.5115	2.83561e-05	15.2092	16.9256
15.2172	7.8964	14.5215	3.91413e-23	14.5215	3.01339e-05	15.2172	17.118
15.2252	7.90461	14.5315	4.53279e-23	14.5315	3.20189e-05	15.2252	17.3104
15.2332	7.91278	14.5415	5.24819e-23	14.5415	3.40171e-05	15.2332	17.5028
15.2412	7.92088	14.5516	6.07532e-23	14.5516	3.61351e-05	15.2412	17.695
15.2492	7.92894	14.5616	7.03143e-23	14.5616	3.83798e-05	15.2492	17.8871
15.2573	7.93694	14.5716	8.1364e-23	14.5716	4.07585e-05	15.2573	18.079
15.2653	7.94489	14.5816	9.41316e-23	14.5816	4.32786e-05	15.2653	18.2706
15.2733	7.95278	14.5916	1.08881e-22	14.5916	4.59483e-05	15.2733	18.4619
15.2813	7.96062	14.6016	1.25917e-22	14.6016	4.87761e-05	15.2813	18.6528
15.2893	7.96841	14.6116	1.45591e-22	14.6116	5.17709e-05	15.2893	18.8433
15.2973	7.97614	14.6216	1.68304e-22	14.6216	5.49421e-05	15.2973	19.0333
15.3053	7.98382	14.6316	1.94523e-22	14.6316	5.82997e-05	15.3053	19.2228
15.3133	7.99145	14.6416	2.24783e-22	14.6416	6.1854e-05	15.3133	19.4117
15.3213	7.99902	14.6517	2.59698e-22	14.6517	6.56161e-05	15.3213	19.6
15.3293	8.00654	14.6617	2.99978e-22	14.6617	6.95976e-05	15.3293	19.7876
15.3373	8.014	14.6717	3.46437e-22	14.6717	7.38107e-05	15.3373	19.9744
15.3453	8.0214	14.6817	4.00013e-22	14.6817	7.82681e-05	15.3453	20.1605
15.3534	8.02875	14.6917	4.61784e-22	14.6917	8.29835e-05	15.3534	20.3456
15.3614	8.03605	14.7017	5.32988e-22	14.7017	8.79711e-05	15.3614	20.5299
15.3694	8.04329	14.7117	6.15051e-22	14.7117	9.32457e-05	15.3694	20.7132
15.3774	8.05048	14.7217	7.09609e-22	14.7217	9.88232e-05	15.3774	20.8955
15.3854	8.0576	14.7317	8.18545e-22	14.7317	0.00010472	15.3854	21.0768
15.3934	8.06468	14.7417	9.44017e-22	14.7417	0.000110954	15.3934	21.2569
15.4014	8.07169	14.7517	1.08851e-21	14.7517	0.000117543	15.4014	21.4358
15.4094	8.07866	14.7618	1.25487e-21	14.7618	0.000124506	15.4094	21.6134
15.4174	8.08556	14.7718	1.44637e-21	14.7718	0.000131863	15.4174	21.7898
15.4254	8.09241	14.7818	1.66677e-21	14.7818	0.000139637	15.4254	21.9648
15.4334	8.0992	14.7918	1.92038e-21	14.7918	0.000147849	15.4334	22.1384
15.4414	8.10593	14.8018	2.21214e-21	14.8018	0.000156522	15.4414	22.3106
15.4495	8.11261	14.8118	2.54773e-21	14.8118	0.000165682	15.4495	22.4812
15.4575	8.11923	14.8218	2.93364e-21	14.8218	0.000175354	15.4575	22.6503
15.4655	8.1258	14.8318	3.37736e-21	14.8318	0.000185566	15.4655	22.8177
15.4735	8.1323	14.8418	3.88741e-21	14.8418	0.000196345	15.4735	22.9835
15.4815	8.13875	14.8519	4.47362e-21	14.8519	0.000207722	15.4815	23.1475
15.4895	8.14514	14.8619	5.14722e-21	14.8619	0.000219729	15.4895	23.3097
15.4975	8.15148	14.8719	5.92107e-21	14.8719	0.000232399	15.4975	23.4701
15.5055	8.15775	14.8819	6.80994e-21	14.8819	0.000245765	15.5055	23.6285
15.5135	8.16397	14.8919	7.83069e-21	14.8919	0.000259865	15.5135	23.7851
15.5215	8.17013	14.9019	9.00268e-21	14.9019	0.000274737	15.5215	23.9396
15.5295	8.17623	14.9119	1.0348e-20	14.9119	0.00029042	15.5295	24.0921
15.5375	8.18227	14.9219	1.18921e-20	14.9219	0.000306957	15.5375	24.2424
15.5456	8.18825	14.9319	1.36639e-20	14.9319	0.000324391	15.5456	24.3906
15.5535	8.19418	14.9419	1.56966e-20	14.9419	0.000342769	15.5535	24.5366
15.5616	8.20004	14.952	1.80281e-20	14.952	0.000362139	15.5616	24.6803
15.5696	8.20585	14.962	2.07019e-20	14.962	0.000382552	15.5696	24.8217
15.5776	8.2116	14.972	2.37676e-20	14.972	0.00040406	15.5776	24.9608
15.5856	8.21729	14.982	2.72818e-20	14.982	0.00042672	15.5856	25.0974
15.5936	8.22292	14.992	3.13096e-20	14.992	0.00045059	15.5936	25.2316
15.6016	8.22849	15.002	3.59249e-20	15.002	0.00047573	15.6016	25.3633
15.6096	8.234	15.012	4.12124e-20	15.012	0.000502204	15.6096	25.4924
15.6176	8.23945	15.022	4.72689e-20	15.022	0.00053008	15.6176	25.6189
15.6256	8.24484	15.032	5.42048e-20	15.032	0.000559427	15.6256	25.7428
15.6336	8.25017	15.042	6.21462e-20	15.042	0.000590319	15.6336	25.864
15.6416	8.25544	15.052	7.1237e-20	15.052	0.000622832	15.6416	25.9825
15.6496	8.26065	15.0621	8.16417e-20	15.0621	0.000657047	15.6496	26.0982
15.6577	8.2658	15.0721	9.35476e-20	15.0721	0.000693047	15.6577	26.2111
15.6657	8.27089	15.0821	1.07169e-19	15.0821	0.00073092	15.6657	26.3211
15.6737	8.27592	15.0921	1.22749e-19	15.0921	0.000770759	15.6737	26.4283
15.6817	8.28089	15.1021	1.40567e-19	15.1021	0.000812658	15.6817	26.5325
15.6897	8.28579	15.1121	1.60939e-19	15.1121	0.000856719	15.6897	26.6337
15.6977	8.29064	15.1221	1.84228e-19	15.1221	0.000903046	15.6977	26.732
15.7057	8.29543	15.1321	2.10845e-19	15.1321	0.000951749	15.7057	26.8271
15.7137	8.30015	15.1421	2.41261e-19	15.1421	0.001	15.7137	26.9192
15.7217	8.30481	15.1522	2.7601e-19	15.1522	0.00106	15.7217	27.0082
15.7297	8.30942	15.1622	3.15702e-19	15.1622	0.00111	15.7297	27.0941
15.7377	8.31396	15.1722	3.61031e-19	15.1722	0.00117	15.7377	27.1767
15.7457	8.31844	15.1822	4.12787e-19	15.1822	0.00124	15.7457	27.2562
15.7538	8.32285	15.1922	4.7187e-19	15.1922	0.0013	15.7538	27.3324
15.7618	8.32721	15.2022	5.39304e-19	15.2022	0.00137	15.7618	27.4053
15.7698	8.3315	15.2122	6.16253e-19	15.2122	0.00144	15.7698	27.475
15.7778	8.33574	15.2222	7.04043e-19	15.2222	0.00152	15.7778	27.5413
15.7858	8.33991	15.2322	8.04182e-19	15.2322	0.0016	15.7858	27.6043
15.7938	8.34401	15.2422	9.18383e-19	15.2422	0.00168	15.7938	27.6639
15.8018	8.34806	15.2523	1.0486e-18	15.2523	0.00177	15.8018	27.7201
15.8098	8.35204	15.2623	1.19704e-18	15.2623	0.00186	15.8098	27.773
15.8178	8.35597	15.2723	1.36622e-18	15.2723	0.00196	15.8178	27.8223
15.8258	8.35982	15.2823	1.55901e-18	15.2823	0.00206	15.8258	27.8683
15.8338	8.36362	15.2923	1.77865e-18	15.2923	0.00217	15.8338	27.9107
15.8418	8.36735	15.3023	2.02884e-18	15.3023	0.00228	15.8418	27.9497
15.8498	8.37103	15.3123	2.31377e-18	15.3123	0.00239	15.8498	27.9852
15.8579	8.37463	15.3223	2.6382e-18	15.3223	0.00252	15.8579	28.0172
15.8659	8.37818	15.3323	3.00752e-18	15.3323	0.00264	15.8659	28.0456
15.8739	8.38166	15.3423	3.42787e-18	15.3423	0.00278	15.8739	28.0705
15.8819	8.38508	15.3523	3.90621e-18	15.3523	0.00292	15.8819	28.0919
15.8899	8.38844	15.3624	4.45041e-18	15.3624	0.00307	15.8899	28.1096
15.8979	8.39173	15.3724	5.06944e-18	15.3724	0.00322	15.8979	28.1239
15.9059	8.39496	15.3824	5.77344e-18	15.3824	0.00339	15.9059	28.1346
15.9139	8.39813	15.3924	6.57391e-18	15.3924	0.00356	15.9139	28.1417
15.9219	8.40123	15.4024	7.48389e-18	15.4024	0.00373	15.9219	28.1452
15.9299	8.40427	15.4124	8.51817e-18	15.4124	0.00392	15.9299	28.1452
15.9379	8.40725	15.4224	9.69347e-18	15.4224	0.00412	15.9379	28.1416
15.9459	8.41016	15.4324	1.10288e-17	15.4324	0.00432	15.9459	28.1344
15.954	8.41301	15.4424	1.25455e-17	15.4424	0.00453	15.954	28.1236
15.962	8.4158	15.4525	1.42681e-17	15.4525	0.00476	15.962	28.1093
15.97	8.41852	15.4625	1.6224e-17	15.4625	0.00499	15.97	28.0914
15.978	8.42118	15.4725	1.84444e-17	15.4725	0.00524	15.978	28.07
15.986	8.42377	15.4825	2.09645e-17	15.4825	0.00549	15.986	28.045
15.994	8.4263	15.4925	2.38243e-17	15.4925	0.00576	15.994	28.0165
16.002	8.42877	15.5025	2.70689e-17	15.5025	0.00604	16.002	27.9845
16.01	8.43117	15.5125	3.07493e-17	15.5125	0.00633	16.01	27.9489
16.018	8.43351	15.5225	3.49233e-17	15.5225	0.00664	16.018	27.9099
16.026	8.43579	15.5325	3.9656e-17	15.5325	0.00696	16.026	27.8674
16.034	8.438	15.5425	4.50213e-17	15.5425	0.0073	16.034	27.8214
16.042	8.44014	15.5526	5.11024e-17	15.5526	0.00765	16.042	27.7719
16.05	8.44222	15.5626	5.79935e-17	15.5626	0.00801	16.05	27.719
16.0581	8.44424	15.5726	6.58009e-17	15.5726	0.00839	16.0581	27.6627
16.0661	8.44619	15.5826	7.46447e-17	15.5826	0.00879	16.0661	27.603
16.0741	8.44808	15.5926	8.46605e-17	15.5926	0.00921	16.0741	27.54
16.0821	8.44991	15.6026	9.60014e-17	15.6026	0.00964	16.0821	27.4736
16.0901	8.45166	15.6126	1.0884e-16	15.6126	0.0101	16.0901	27.4039
16.0981	8.45336	15.6226	1.23371e-16	15.6226	0.01057	16.0981	27.3309
16.1061	8.45499	15.6326	1.39815e-16	15.6326	0.01107	16.1061	27.2546
16.1141	8.45655	15.6426	1.5842e-16	15.6426	0.01158	16.1141	27.1751
16.1221	8.45806	15.6526	1.79465e-16	15.6526	0.01212	16.1221	27.0923
16.1301	8.45949	15.6627	2.03266e-16	15.6627	0.01268	16.1301	27.0064
16.1381	8.46086	15.6727	2.30178e-16	15.6727	0.01327	16.1381	26.9174
16.1461	8.46217	15.6827	2.60602e-16	15.6827	0.01388	16.1461	26.8252
16.1542	8.46341	15.6927	2.94989e-16	15.6927	0.01452	16.1542	26.73
16.1622	8.46459	15.7027	3.33848e-16	15.7027	0.01518	16.1622	26.6317
16.1702	8.4657	15.7127	3.77751e-16	15.7127	0.01588	16.1702	26.5304
16.1782	8.46675	15.7227	4.27345e-16	15.7227	0.0166	16.1782	26.4261
16.1862	8.46773	15.7327	4.83354e-16	15.7327	0.01735	16.1862	26.3189
16.1942	8.46865	15.7427	5.46596e-16	15.7427	0.01814	16.1942	26.2088
16.2022	8.4695	15.7528	6.17992e-16	15.7528	0.01896	16.2022	26.0959
16.2102	8.47029	15.7628	6.98576e-16	15.7628	0.01981	16.2102	25.9801
16.2182	8.47101	15.7728	7.89513e-16	15.7728	0.0207	16.2182	25.8616
16.2262	8.47167	15.7828	8.92112e-16	15.7828	0.02162	16.2262	25.7403
16.2342	8.47226	15.7928	1.00785e-15	15.7928	0.02258	16.2342	25.6164
16.2422	8.47279	15.8028	1.13837e-15	15.8028	0.02359	16.2422	25.4898
16.2503	8.47325	15.8128	1.28555e-15	15.8128	0.02463	16.2503	25.3606
16.2583	8.47365	15.8228	1.45146e-15	15.8228	0.02572	16.2583	25.2289
16.2663	8.47398	15.8328	1.63847e-15	15.8328	0.02685	16.2663	25.0947
16.2743	8.47425	15.8428	1.84921e-15	15.8428	0.02802	16.2743	24.958
16.2823	8.47445	15.8529	2.08665e-15	15.8529	0.02925	16.2823	24.8189
16.2903	8.47459	15.8629	2.35411e-15	15.8629	0.03052	16.2903	24.6774
16.2983	8.47466	15.8729	2.65533e-15	15.8729	0.03184	16.2983	24.5336
16.3063	8.47467	15.8829	2.99451e-15	15.8829	0.03322	16.3063	24.3876
16.3143	8.47461	15.8929	3.37634e-15	15.8929	0.03465	16.3143	24.2394
16.3223	8.47449	15.9029	3.80612e-15	15.9029	0.03614	16.3223	24.089
16.3303	8.4743	15.9129	4.28975e-15	15.9129	0.03769	16.3303	23.9365
16.3383	8.47405	15.9229	4.8339e-15	15.9229	0.0393	16.3383	23.7819
16.3464	8.47373	15.9329	5.44599e-15	15.9329	0.04097	16.3464	23.6253
16.3544	8.47335	15.9429	6.13439e-15	15.9429	0.04271	16.3544	23.4668
16.3624	8.4729	15.9529	6.90845e-15	15.9529	0.04451	16.3624	23.3064
16.3704	8.47238	15.963	7.77865e-15	15.963	0.04639	16.3704	23.1441
16.3784	8.47181	15.973	8.75674e-15	15.973	0.04834	16.3784	22.9801
16.3864	8.47116	15.983	9.85587e-15	15.983	0.05036	16.3864	22.8143
16.3944	8.47045	15.993	1.10908e-14	15.993	0.05246	16.3944	22.6469
16.4024	8.46968	16.003	1.2478e-14	16.003	0.05464	16.4024	22.4778
16.4104	8.46884	16.013	1.40359e-14	16.013	0.0569	16.4104	22.3071
16.4184	8.46794	16.023	1.57853e-14	16.023	0.05925	16.4184	22.1349
16.4264	8.46697	16.033	1.77492e-14	16.033	0.06169	16.4264	21.9613
16.4344	8.46594	16.043	1.99535e-14	16.043	0.06422	16.4344	21.7862
16.4424	8.46484	16.053	2.24272e-14	16.053	0.06684	16.4424	21.6098
16.4505	8.46368	16.0631	2.52026e-14	16.0631	0.06956	16.4505	21.4321
16.4585	8.46245	16.0731	2.83159e-14	16.0731	0.07238	16.4585	21.2532
16.4665	8.46116	16.0831	3.18075e-14	16.0831	0.07531	16.4665	21.0731
16.4745	8.4598	16.0931	3.57226e-14	16.0931	0.07834	16.4745	20.8918
16.4825	8.45838	16.1031	4.01117e-14	16.1031	0.08149	16.4825	20.7095
16.4905	8.45689	16.1131	4.50313e-14	16.1131	0.08475	16.4905	20.5262
16.4985	8.45534	16.1231	5.05443e-14	16.1231	0.08813	16.4985	20.3419
16.5065	8.45373	16.1331	5.67211e-14	16.1331	0.09163	16.5065	20.1567
16.5145	8.45205	16.1431	6.36403e-14	16.1431	0.09525	16.5145	19.9706
16.5225	8.4503	16.1532	7.13894e-14	16.1532	0.09901	16.5225	19.7837
16.5305	8.44849	16.1632	8.00664e-14	16.1632	0.1029	16.5305	19.5961
16.5385	8.44662	16.1732	8.97803e-14	16.1732	0.10693	16.5385	19.4078
16.5465	8.44468	16.1832	1.00653e-13	16.1832	0.1111	16.5465	19.2189
16.5545	8.44268	16.1932	1.1282e-13	16.1932	0.11542	16.5545	19.0294
16.5626	8.44061	16.2032	1.26433e-13	16.2032	0.11989	16.5626	18.8394
16.5706	8.43848	16.2132	1.41661e-13	16.2132	0.12452	16.5706	18.6489
16.5786	8.43628	16.2232	1.58692e-13	16.2232	0.1293	16.5786	18.458
16.5866	8.43402	16.2332	1.77736e-13	16.2332	0.13426	16.5866	18.2667
16.5946	8.4317	16.2432	1.99025e-13	16.2432	0.13938	16.5946	18.0751
16.6026	8.42931	16.2533	2.22821e-13	16.2533	0.14468	16.6026	17.8832
16.6106	8.42686	16.2633	2.49413e-13	16.2633	0.15016	16.6106	17.6911
16.6186	8.42434	16.2733	2.79124e-13	16.2733	0.15583	16.6186	17.4989
16.6266	8.42176	16.2833	3.12312e-13	16.2833	0.16169	16.6266	17.3065
16.6346	8.41912	16.2933	3.49378e-13	16.2933	0.16775	16.6346	17.1141
16.6426	8.41641	16.3033	3.90766e-13	16.3033	0.17401	16.6426	16.9216
16.6506	8.41364	16.3133	4.36971e-13	16.3133	0.18048	16.6506	16.7292
16.6587	8.4108	16.3233	4.88544e-13	16.3233	0.18716	16.6587	16.5369
16.6667	8.4079	16.3333	5.46095e-13	16.3333	0.19407	16.6667	16.3447
16.6747	8.40494	16.3433	6.10307e-13	16.3433	0.20121	16.6747	16.1527
16.6827	8.40192	16.3533	6.81935e-13	16.3533	0.20857	16.6827	15.9609
16.6907	8.39883	16.3634	7.6182e-13	16.3634	0.21618	16.6907	15.7694
16.6987	8.39567	16.3734	8.50895e-13	16.3734	0.22404	16.6987	15.5782
16.7067	8.39246	16.3834	9.50199e-13	16.3834	0.23215	16.7067	15.3874
16.7147	8.38918	16.3934	1.06088e-12	16.3934	0.24052	16.7147	15.197
16.7227	8.38583	16.4034	1.18423e-12	16.4034	0.24916	16.7227	15.007
16.7307	8.38243	16.4134	1.32165e-12	16.4134	0.25807	16.7307	14.8175
16.7387	8.37896	16.4234	1.47474e-12	16.4234	0.26726	16.7387	14.6285
16.7467	8.37543	16.4334	1.64523e-12	16.4334	0.27675	16.7467	14.4401
16.7548	8.37183	16.4434	1.83507e-12	16.4434	0.28653	16.7548	14.2523
16.7628	8.36818	16.4535	2.04641e-12	16.4535	0.29662	16.7628	14.0652
16.7708	8.36446	16.4635	2.28165e-12	16.4635	0.30703	16.7708	13.8788
16.7788	8.36067	16.4735	2.54343e-12	16.4735	0.31775	16.7788	13.693
16.7868	8.35683	16.4835	2.83468e-12	16.4835	0.32881	16.7868	13.5081
16.7948	8.35292	16.4935	3.15867e-12	16.4935	0.3402	16.7948	13.3239
16.8028	8.34895	16.5035	3.51899e-12	16.5035	0.35194	16.8028	13.1406
16.8108	8.34492	16.5135	3.91964e-12	16.5135	0.36404	16.8108	12.9582
16.8188	8.34082	16.5235	4.36506e-12	16.5235	0.3765	16.8188	12.7766
16.8268	8.33667	16.5335	4.86013e-12	16.5335	0.38933	16.8268	12.596
16.8348	8.33245	16.5435	5.41029e-12	16.5435	0.40255	16.8348	12.4164
16.8428	8.32817	16.5536	6.02155e-12	16.5536	0.41616	16.8428	12.2378
16.8509	8.32383	16.5636	6.70054e-12	16.5636	0.43017	16.8509	12.0602
16.8589	8.31942	16.5736	7.45464e-12	16.5736	0.44459	16.8589	11.8836
16.8669	8.31496	16.5836	8.29197e-12	16.5836	0.45944	16.8669	11.7082
16.8749	8.31043	16.5936	9.22154e-12	16.5936	0.47471	16.8749	11.5339
16.8829	8.30584	16.6036	1.02533e-11	16.6036	0.49043	16.8829	11.3607
16.8909	8.30119	16.6136	1.13983e-11	16.6136	0.50659	16.8909	11.1887
16.8989	8.29648	16.6236	1.26686e-11	16.6236	0.52322	16.8989	11.0179
16.9069	8.29171	16.6336	1.40778e-11	16.6336	0.54033	16.9069	10.8483
16.9149	8.28688	16.6436	1.56406e-11	16.6436	0.55791	16.9149	10.68
16.9229	8.28198	16.6536	1.73735e-11	16.6536	0.57599	16.9229	10.5129
16.9309	8.27703	16.6637	1.92946e-11	16.6637	0.59457	16.9309	10.3471
16.9389	8.27201	16.6737	2.14239e-11	16.6737	0.61368	16.9389	10.1827
16.947	8.26694	16.6837	2.37835e-11	16.6837	0.6333	16.947	10.0195
16.955	8.2618	16.6937	2.63978e-11	16.6937	0.65347	16.955	9.85777
16.963	8.2566	16.7037	2.92937e-11	16.7037	0.67419	16.963	9.69738
16.971	8.25135	16.7137	3.2501e-11	16.7137	0.69547	16.971	9.53837
16.979	8.24603	16.7237	3.60522e-11	16.7237	0.71733	16.979	9.38077
16.987	8.24065	16.7337	3.99837e-11	16.7337	0.73977	16.987	9.2246
16.995	8.23521	16.7437	4.43352e-11	16.7437	0.76281	16.995	9.06987
17.003	8.22972	16.7538	4.91506e-11	16.7538	0.78646	17.003	8.91659
17.011	8.22416	16.7638	5.44783e-11	16.7638	0.81073	17.011	8.76478
17.019	8.21854	16.7738	6.03716e-11	16.7738	0.83564	17.019	8.61446
17.027	8.21287	16.7838	6.68893e-11	16.7838	0.8612	17.027	8.46563
17.035	8.20713	16.7938	7.40961e-11	16.7938	0.88742	17.035	8.3183
17.043	8.20134	16.8038	8.20633e-11	16.8038	0.91431	17.043	8.1725
17.0511	8.19549	16.8138	9.08692e-11	16.8138	0.94189	17.0511	8.02822
17.0591	8.18958	16.8238	1.006e-10	16.8238	0.97017	17.0591	7.88548
17.0671	8.18361	16.8338	1.11352e-10	16.8338	0.99917	17.0671	7.74428
17.0751	8.17758	16.8438	1.23228e-10	16.8438	1.02889	17.0751	7.60464
17.0831	8.17149	16.8539	1.36344e-10	16.8539	1.05935	17.0831	7.46656
17.0911	8.16534	16.8639	1.50826e-10	16.8639	1.09056	17.0911	7.33005
17.0991	8.15914	16.8739	1.66814e-10	16.8739	1.12254	17.0991	7.19511
17.1071	8.15288	16.8839	1.8446e-10	16.8839	1.15531	17.1071	7.06175
17.1151	8.14656	16.8939	2.03933e-10	16.8939	1.18887	17.1151	6.92997
17.1231	8.14018	16.9039	2.25417e-10	16.9039	1.22323	17.1231	6.79977
17.1311	8.13374	16.9139	2.49116e-10	16.9139	1.25842	17.1311	6.67117
17.1391	8.12725	16.9239	2.75252e-10	16.9239	1.29445	17.1391	6.54416
17.1471	8.1207	16.9339	3.0407e-10	16.9339	1.33132	17.1471	6.41874
17.1552	8.11409	16.9439	3.3584e-10	16.9439	1.36907	17.1552	6.29491
17.1632	8.10742	16.9539	3.70856e-10	16.9539	1.40769	17.1632	6.17268
17.1712	8.1007	16.964	4.09442e-10	16.964	1.4472	17.1712	6.05205
17.1792	8.09392	16.974	4.51955e-10	16.974	1.48762	17.1792	5.93301
17.1872	8.08709	16.984	4.98783e-10	16.984	1.52896	17.1872	5.81556
17.1952	8.0802	16.994	5.50356e-10	16.994	1.57124	17.1952	5.6997
17.2032	8.07325	17.004	6.07141e-10	17.004	1.61446	17.2032	5.58543
17.2112	8.06624	17.014	6.69654e-10	17.014	1.65865	17.2112	5.47274
17.2192	8.05918	17.024	7.38458e-10	17.024	1.70382	17.2192	5.36164
17.2272	8.05207	17.034	8.14171e-10	17.034	1.74998	17.2272	5.25211
17.2352	8.04489	17.044	8.97471e-10	17.044	1.79715	17.2352	5.14416
17.2432	8.03767	17.0541	9.89099e-10	17.0541	1.84534	17.2432	5.03778
17.2512	8.03038	17.0641	1.08987e-09	17.0641	1.89457	17.2512	4.93295
17.2593	8.02304	17.0741	1.20067e-09	17.0741	1.94484	17.2593	4.82969
17.2673	8.01565	17.0841	1.32247e-09	17.0841	1.99617	17.2673	4.72797
17.2753	8.0082	17.0941	1.45634e-09	17.0941	2.04859	17.2753	4.6278
17.2833	8.0007	17.1041	1.60345e-09	17.1041	2.10209	17.2833	4.52916
17.2913	7.99314	17.1141	1.76507e-09	17.1141	2.1567	17.2913	4.43205
17.2993	7.98552	17.1241	1.94261e-09	17.1241	2.21242	17.2993	4.33646
17.3073	7.97786	17.1341	2.13757e-09	17.1341	2.26928	17.3073	4.24238
17.3153	7.97014	17.1441	2.35165e-09	17.1441	2.32728	17.3153	4.1498
17.3233	7.96236	17.1542	2.58665e-09	17.1542	2.38645	17.3233	4.05871
17.3313	7.95453	17.1642	2.84458e-09	17.1642	2.44678	17.3313	3.96911
17.3393	7.94665	17.1742	3.12761e-09	17.1742	2.5083	17.3393	3.88098
17.3473	7.93871	17.1842	3.43813e-09	17.1842	2.57101	17.3473	3.79431
17.3554	7.93072	17.1942	3.77874e-09	17.1942	2.63494	17.3554	3.70909
17.3634	7.92268	17.2042	4.15227e-09	17.2042	2.70009	17.3634	3.62532
17.3714	7.91458	17.2142	4.56183e-09	17.2142	2.76647	17.3714	3.54297
17.3794	7.90643	17.2242	5.0108e-09	17.2242	2.8341	17.3794	3.46204
17.3874	7.89823	17.2342	5.50288e-09	17.2342	2.90299	17.3874	3.38252
17.3954	7.88998	17.2442	6.0421e-09	17.2442	2.97315	17.3954	3.30438
17.4034	7.88167	17.2542	6.63284e-09	17.2542	3.0446	17.4034	3.22763
17.4114	7.87331	17.2643	7.27992e-09	17.2643	3.11734	17.4114	3.15225
17.4194	7.8649	17.2743	7.98855e-09	17.2743	3.19138	17.4194	3.07823
17.4274	7.85644	17.2843	8.76444e-09	17.2843	3.26673	17.4274	3.00554
17.4354	7.84793	17.2943	9.61379e-09	17.2943	3.34342	17.4354	2.93419
17.4434	7.83936	17.3043	1.05434e-08	17.3043	3.42143	17.4434	2.86415
17.4515	7.83075	17.3143	1.15606e-08	17.3143	3.5008	17.4515	2.79542
17.4595	7.82208	17.3243	1.26734e-08	17.3243	3.58151	17.4595	2.72797
17.4675	7.81336	17.3343	1.38907e-08	17.3343	3.6636	17.4675	2.6618
17.4755	7.80459	17.3443	1.52218e-08	17.3443	3.74705	17.4755	2.59688
17.4835	7.79578	17.3544	1.66773e-08	17.3544	3.83188	17.4835	2.53322
17.4915	7.78691	17.3644	1.82683e-08	17.3644	3.91811	17.4915	2.47078
17.4995	7.77799	17.3744	2.00072e-08	17.3744	4.00573	17.4995	2.40957
17.5075	7.76902	17.3844	2.19073e-08	17.3844	4.09475	17.5075	2.34955
17.5155	7.76	17.3944	2.39832e-08	17.3944	4.18518	17.5155	2.29073
17.5235	7.75093	17.4044	2.62505e-08	17.4044	4.27703	17.5235	2.23307
17.5315	7.74181	17.4144	2.87266e-08	17.4144	4.3703	17.5315	2.17658
17.5395	7.73264	17.4244	3.14301e-08	17.4244	4.465	17.5395	2.12123
17.5476	7.72343	17.4344	3.43812e-08	17.4344	4.56113	17.5476	2.06701
17.5556	7.71416	17.4444	3.7602e-08	17.4444	4.6587	17.5556	2.0139
17.5636	7.70485	17.4545	4.11165e-08	17.4545	4.75771	17.5636	1.96189
17.5716	7.69549	17.4645	4.49506e-08	17.4645	4.85817	17.5716	1.91097
17.5796	7.68608	17.4745	4.91326e-08	17.4745	4.96007	17.5796	1.86111
17.5876	7.67662	17.4845	5.36931e-08	17.4845	5.06343	17.5876	1.81231
17.5956	7.66711	17.4945	5.86654e-08	17.4945	5.16823	17.5956	1.76455
17.6036	7.65756	17.5045	6.40855e-08	17.5045	5.27449	17.6036	1.71781
17.6116	7.64796	17.5145	6.99927e-08	17.5145	5.3822	17.6116	1.67207
17.6196	7.63831	17.5245	7.64293e-08	17.5245	5.49137	17.6196	1.62734
17.6276	7.62862	17.5345	8.34415e-08	17.5345	5.60199	17.6276	1.58358
17.6356	7.61888	17.5445	9.10791e-08	17.5445	5.71406	17.6356	1.54078
17.6436	7.60909	17.5545	9.93962e-08	17.5545	5.82758	17.6436	1.49893
17.6517	7.59925	17.5646	1.08452e-07	17.5646	5.94255	17.6517	1.45801
17.6597	7.58937	17.5746	1.18309e-07	17.5746	6.05897	17.6597	1.41802
17.6677	7.57945	17.5846	1.29036e-07	17.5846	6.17683	17.6677	1.37892
17.6757	7.56947	17.5946	1.40709e-07	17.5946	6.29612	17.6757	1.34072
17.6837	7.55946	17.6046	1.53407e-07	17.6046	6.41685	17.6837	1.30339
17.6917	7.54939	17.6146	1.67219e-07	17.6146	6.53901	17.6917	1.26692
17.6997	7.53928	17.6246	1.82238e-07	17.6246	6.66259	17.6997	1.23129
17.7077	7.52913	17.6346	1.98567e-07	17.6346	6.78758	17.7077	1.1965
17.7157	7.51893	17.6446	2.16317e-07	17.6446	6.91397	17.7157	1.16252
17.7237	7.50869	17.6547	2.35607e-07	17.6547	7.04177	17.7237	1.12934
17.7317	7.4984	17.6647	2.56567e-07	17.6647	7.17095	17.7317	1.09695
17.7397	7.48807	17.6747	2.79336e-07	17.6747	7.30151	17.7397	1.06534
17.7477	7.4777	17.6847	3.04067e-07	17.6847	7.43344	17.7477	1.03448
17.7558	7.46728	17.6947	3.30921e-07	17.6947	7.56673	17.7558	1.00437
17.7638	7.45682	17.7047	3.60077e-07	17.7047	7.70136	17.7638	0.97499
17.7718	7.44631	17.7147	3.91725e-07	17.7147	7.83732	17.7718	0.94634
17.7798	7.43577	17.7247	4.2607e-07	17.7247	7.9746	17.7798	0.91838
17.7878	7.42517	17.7347	4.63336e-07	17.7347	8.11318	17.7878	0.89112
17.7958	7.41454	17.7447	5.03762e-07	17.7447	8.25305	17.7958	0.86454
17.8038	7.40387	17.7548	5.47608e-07	17.7548	8.3942	17.8038	0.83862
17.8118	7.39315	17.7648	5.95153e-07	17.7648	8.53659	17.8118	0.81335
17.8198	7.38239	17.7748	6.46698e-07	17.7748	8.68023	17.8198	0.78873
17.8278	7.37159	17.7848	7.0257e-07	17.7848	8.82508	17.8278	0.76473
17.8358	7.36074	17.7948	7.63119e-07	17.7948	8.97113	17.8358	0.74134
17.8438	7.34986	17.8048	8.28723e-07	17.8048	9.11836	17.8438	0.71856
17.8518	7.33893	17.8148	8.99791e-07	17.8148	9.26675	17.8518	0.69636
17.8599	7.32797	17.8248	9.7676e-07	17.8248	9.41627	17.8599	0.67474
17.8679	7.31696	17.8348	1.06011e-06	17.8348	9.56691	17.8679	0.65369
17.8759	7.30591	17.8448	1.15034e-06	17.8448	9.71864	17.8759	0.6332
17.8839	7.29483	17.8548	1.248e-06	17.8548	9.87143	17.8839	0.61324
17.8919	7.2837	17.8649	1.35369e-06	17.8649	10.0253	17.8919	0.59381
17.8999	7.27253	17.8749	1.46805e-06	17.8749	10.1801	17.8999	0.57491
17.9079	7.26133	17.8849	1.59175e-06	17.8849	10.336	17.9079	0.55651
17.9159	7.25008	17.8949	1.72553e-06	17.8949	10.4928	17.9159	0.5386
17.9239	7.2388	17.9049	1.8702e-06	17.9049	10.6505	17.9239	0.52119
17.9319	7.22747	17.9149	2.02659e-06	17.9149	10.8091	17.9319	0.50425
17.9399	7.21611	17.9249	2.19563e-06	17.9249	10.9686	17.9399	0.48777
17.9479	7.20471	17.9349	2.3783e-06	17.9349	11.129	17.9479	0.47174
17.956	7.19327	17.9449	2.57566e-06	17.9449	11.2902	17.956	0.45616
17.964	7.1818	17.955	2.78885e-06	17.955	11.4521	17.964	0.44102
17.972	7.17028	17.965	3.0191e-06	17.965	11.6148	17.972	0.4263
17.98	7.15873	17.975	3.26771e-06	17.975	11.7782	17.98	0.41199
17.988	7.14714	17.985	3.53609e-06	17.985	11.9423	17.988	0.39808
17.996	7.13552	17.995	3.82577e-06	17.995	12.107	17.996	0.38457
18.004	7.12386	18.005	4.13837e-06	18.005	12.2723	18.004	0.37145
18.012	7.11216	18.015	4.47563e-06	18.015	12.4382	18.012	0.3587
18.02	7.10042	18.025	4.83942e-06	18.025	12.6046	18.02	0.34632
18.028	7.08865	18.035	5.23175e-06	18.035	12.7715	18.028	0.33429
18.036	7.07685	18.045	5.65478e-06	18.045	12.9389	18.036	0.32262
18.044	7.065	18.0551	6.11081e-06	18.0551	13.1067	18.044	0.31129
18.0521	7.05313	18.0651	6.60233e-06	18.0651	13.2749	18.0521	0.30028
18.0601	7.04121	18.0751	7.13197e-06	18.0751	13.4434	18.0601	0.28961
18.0681	7.02927	18.0851	7.70259e-06	18.0851	13.6121	18.0681	0.27925
18.0761	7.01728	18.0951	8.31722e-06	18.0951	13.7812	18.0761	0.2692
18.0841	7.00527	18.1051	8.97914e-06	18.1051	13.9504	18.0841	0.25944
18.0921	6.99322	18.1151	9.69183e-06	18.1151	14.1198	18.0921	0.24999
18.1001	6.98113	18.1251	1.0459e-05	18.1251	14.2893	18.1001	0.24081
18.1081	6.96901	18.1351	1.12848e-05	18.1351	14.4589	18.1081	0.23192
18.1161	6.95686	18.1452	1.21733e-05	18.1452	14.6285	18.1161	0.22329
18.1241	6.94468	18.1552	1.31292e-05	18.1552	14.7981	18.1241	0.21493
18.1321	6.93246	18.1652	1.41573e-05	18.1652	14.9676	18.1321	0.20683
18.1401	6.92021	18.1752	1.5263e-05	18.1752	15.137	18.1401	0.19897
18.1482	6.90792	18.1852	1.64518e-05	18.1852	15.3063	18.1482	0.19136
18.1562	6.89561	18.1952	1.77297e-05	18.1952	15.4753	18.1562	0.18399
18.1642	6.88326	18.2052	1.91031e-05	18.2052	15.6441	18.1642	0.17684
18.1722	6.87088	18.2152	2.05789e-05	18.2152	15.8126	18.1722	0.16992
18.1802	6.85847	18.2252	2.21643e-05	18.2252	15.9807	18.1802	0.16322
18.1882	6.84603	18.2352	2.38672e-05	18.2352	16.1484	18.1882	0.15673
18.1962	6.83356	18.2452	2.56958e-05	18.2452	16.3157	18.1962	0.15045
18.2042	6.82105	18.2553	2.76591e-05	18.2553	16.4825	18.2042	0.14437
18.2122	6.80852	18.2653	2.97666e-05	18.2653	16.6487	18.2122	0.13848
18.2202	6.79595	18.2753	3.20283e-05	18.2753	16.8143	18.2202	0.13278
18.2282	6.78336	18.2853	3.44552e-05	18.2853	16.9792	18.2282	0.12727
18.2362	6.77073	18.2953	3.70586e-05	18.2953	17.1434	18.2362	0.12193
18.2442	6.75808	18.3053	3.98509e-05	18.3053	17.3069	18.2442	0.11677
18.2523	6.7454	18.3153	4.28452e-05	18.3153	17.4696	18.2523	0.11178
18.2603	6.73268	18.3253	4.60554e-05	18.3253	17.6313	18.2603	0.10695
18.2683	6.71994	18.3353	4.94964e-05	18.3353	17.7922	18.2683	0.10228
18.2763	6.70717	18.3453	5.31841e-05	18.3453	17.9521	18.2763	0.09777
18.2843	6.69437	18.3554	5.71352e-05	18.3554	18.111	18.2843	0.09341
18.2923	6.68155	18.3654	6.13679e-05	18.3654	18.2688	18.2923	0.08919
18.3003	6.66869	18.3754	6.59011e-05	18.3754	18.4255	18.3003	0.08511
18.3083	6.65581	18.3854	7.07553e-05	18.3854	18.581	18.3083	0.08117
18.3163	6.6429	18.3954	7.59521e-05	18.3954	18.7352	18.3163	0.07737
18.3243	6.62996	18.4054	8.15147e-05	18.4054	18.8882	18.3243	0.07369
18.3323	6.617	18.4154	8.74673e-05	18.4154	19.0399	18.3323	0.07014
18.3403	6.60401	18.4254	9.38363e-05	18.4254	19.1901	18.3403	0.06671
18.3483	6.59099	18.4354	0.000100649	18.4354	19.3389	18.3483	0.06339
18.3564	6.57795	18.4455	0.000107936	18.4455	19.4863	18.3564	0.0602
18.3644	6.56488	18.4555	0.000115727	18.4555	19.6321	18.3644	0.05711
18.3724	6.55178	18.4655	0.000124056	18.4655	19.7763	18.3724	0.05413
18.3804	6.53866	18.4755	0.000132958	18.4755	19.9188	18.3804	0.05125
18.3884	6.52552	18.4855	0.000142471	18.4855	20.0596	18.3884	0.04848
18.3964	6.51234	18.4955	0.000152635	18.4955	20.1987	18.3964	0.0458
18.4044	6.49915	18.5055	0.000163492	18.5055	20.3361	18.4044	0.04321
18.4124	6.48593	18.5155	0.000175087	18.5155	20.4715	18.4124	0.04072
18.4204	6.47269	18.5255	0.000187467	18.5255	20.6051	18.4204	0.03832
18.4284	6.45942	18.5355	0.000200683	18.5355	20.7367	18.4284	0.036
18.4364	6.44612	18.5455	0.000214789	18.5455	20.8663	18.4364	0.03376
18.4444	6.43281	18.5556	0.000229841	18.5556	20.9939	18.4444	0.03161
18.4524	6.41947	18.5656	0.000245899	18.5656	21.1194	18.4524	0.02953
18.4605	6.40611	18.5756	0.000263028	18.5756	21.2428	18.4605	0.02753
18.4685	6.39272	18.5856	0.000281294	18.5856	21.3639	18.4685	0.0256
18.4765	6.37932	18.5956	0.00030077	18.5956	21.4829	18.4765	0.02374
18.4845	6.36589	18.6056	0.000321531	18.6056	21.5996	18.4845	0.02195
18.4925	6.35244	18.6156	0.000343657	18.6156	21.714	18.4925	0.02023
18.5005	6.33896	18.6256	0.000367234	18.6256	21.826	18.5005	0.01857
18.5085	6.32547	18.6356	0.000392352	18.6356	21.9356	18.5085	0.01697
18.5165	6.31195	18.6456	0.000419105	18.6456	22.0428	18.5165	0.01543
18.5245	6.29842	18.6557	0.000447594	18.6557	22.1475	18.5245	0.01394
18.5325	6.28486	18.6657	0.000477926	18.6657	22.2496	18.5325	0.01251
18.5405	6.27128	18.6757	0.000510213	18.6757	22.3493	18.5405	0.01114
18.5485	6.25768	18.6857	0.000544574	18.6857	22.4463	18.5485	0.00982
18.5566	6.24406	18.6957	0.000581135	18.6957	22.5406	18.5566	0.00854
18.5646	6.23042	18.7057	0.000620029	18.7057	22.6323	18.5646	0.00732
18.5726	6.21676	18.7157	0.000661396	18.7157	22.7213	18.5726	0.00614
18.5806	6.20309	18.7257	0.000705384	18.7257	22.8075	18.5806	0.00501
18.5886	6.18939	18.7357	0.00075215	18.7357	22.891	18.5886	0.00392
18.5966	6.17567	18.7458	0.000801858	18.7458	22.9716	18.5966	0.00287
18.6046	6.16194	18.7558	0.000854684	18.7558	23.0494	18.6046	0.00187
18.6126	6.14819	18.7658	0.000910811	18.7658	23.1243	18.6126	0.000896823
18.6206	6.13442	18.7758	0.000970433	18.7758	23.1963	18.6206	-3.38596e-05
18.6286	6.12063	18.7858	0.00103	18.7858	23.2654	18.6286	-0.000928295
18.6366	6.10682	18.7958	0.0011	18.7958	23.3315	18.6366	-0.00179
18.6446	6.093	18.8058	0.00117	18.8058	23.3946	18.6446	-0.00261
18.6527	6.07916	18.8158	0.00125	18.8158	23.4547	18.6527	-0.00341
18.6607	6.0653	18.8258	0.00133	18.8258	23.5118	18.6607	-0.00417
18.6687	6.05143	18.8358	0.00141	18.8358	23.5658	18.6687	-0.0049
18.6767	6.03754	18.8458	0.0015	18.8458	23.6167	18.6767	-0.0056
18.6847	6.02363	18.8559	0.0016	18.8559	23.6645	18.6847	-0.00628
18.6927	6.00971	18.8659	0.0017	18.8659	23.7092	18.6927	-0.00693
18.7007	5.99577	18.8759	0.00181	18.8759	23.7508	18.7007	-0.00755
18.7087	5.98181	18.8859	0.00192	18.8859	23.7892	18.7087	-0.00814
18.7167	5.96784	18.8959	0.00205	18.8959	23.8244	18.7167	-0.00872
18.7247	5.95386	18.9059	0.00217	18.9059	23.8565	18.7247	-0.00927
18.7327	5.93986	18.9159	0.00231	18.9159	23.8853	18.7327	-0.00979
18.7407	5.92585	18.9259	0.00245	18.9259	23.9109	18.7407	-0.0103
18.7488	5.91182	18.9359	0.00261	18.9359	23.9334	18.7488	-0.01078
18.7568	5.89778	18.9459	0.00277	18.9459	23.9525	18.7568	-0.01125
18.7648	5.88372	18.956	0.00294	18.956	23.9685	18.7648	-0.0117
18.7728	5.86966	18.966	0.00312	18.966	23.9812	18.7728	-0.01212
18.7808	5.85557	18.976	0.00331	18.976	23.9906	18.7808	-0.01253
18.7888	5.84148	18.986	0.00351	18.986	23.9968	18.7888	-0.01293
18.7968	5.82737	18.996	0.00373	18.996	23.9997	18.7968	-0.0133
18.8048	5.81325	19.006	0.00395	19.006	23.9994	18.8048	-0.01366
18.8128	5.79912	19.016	0.00419	19.016	23.9958	18.8128	-0.01401
18.8208	5.78497	19.026	0.00444	19.026	23.989	18.8208	-0.01434
18.8288	5.77082	19.036	0.00471	19.036	23.9789	18.8288	-0.01466
18.8368	5.75665	19.0461	0.00499	19.0461	23.9656	18.8368	-0.01496
18.8448	5.74247	19.0561	0.00529	19.0561	23.949	18.8448	-0.01525
18.8529	5.72828	19.0661	0.0056	19.0661	23.9291	18.8529	-0.01553
18.8609	5.71408	19.0761	0.00593	19.0761	23.9061	18.8609	-0.0158
18.8689	5.69986	19.0861	0.00628	19.0861	23.8798	18.8689	-0.01605
18.8769	5.68564	19.0961	0.00665	19.0961	23.8503	18.8769	-0.01629
18.8849	5.67141	19.1061	0.00704	19.1061	23.8176	18.8849	-0.01653
18.8929	5.65717	19.1161	0.00745	19.1161	23.7818	18.8929	-0.01675
18.9009	5.64291	19.1261	0.00789	19.1261	23.7427	18.9009	-0.01697
18.9089	5.62865	19.1361	0.00835	19.1361	23.7005	18.9089	-0.01717
18.9169	5.61438	19.1461	0.00883	19.1461	23.6552	18.9169	-0.01737
18.9249	5.6001	19.1562	0.00934	19.1562	23.6068	18.9249	-0.01755
18.9329	5.58581	19.1662	0.00987	19.1662	23.5552	18.9329	-0.01773
18.9409	5.57151	19.1762	0.01043	19.1762	23.5006	18.9409	-0.0179
18.9489	5.55721	19.1862	0.01103	19.1862	23.4429	18.9489	-0.01807
18.957	5.54289	19.1962	0.01165	19.1962	23.3822	18.957	-0.01822
18.965	5.52857	19.2062	0.01231	19.2062	23.3185	18.965	-0.01837
18.973	5.51424	19.2162	0.013	19.2162	23.2518	18.973	-0.01851
18.981	5.49991	19.2262	0.01373	19.2262	23.1821	18.981	-0.01865
18.989	5.48556	19.2362	0.0145	19.2362	23.1095	18.989	-0.01878
18.997	5.47121	19.2462	0.01531	19.2462	23.0341	18.997	-0.0189
19.005	5.45686	19.2563	0.01616	19.2563	22.9557	19.005	-0.01902
19.013	5.44249	19.2663	0.01705	19.2663	22.8745	19.013	-0.01914
19.021	5.42812	19.2763	0.01799	19.2763	22.7905	19.021	-0.01925
19.029	5.41375	19.2863	0.01897	19.2863	22.7037	19.029	-0.01935
19.037	5.39937	19.2963	0.02001	19.2963	22.6142	19.037	-0.01945
19.045	5.38498	19.3063	0.0211	19.3063	22.522	19.045	-0.01954
19.053	5.37059	19.3163	0.02224	19.3163	22.4271	19.053	-0.01963
19.0611	5.35619	19.3263	0.02345	19.3263	22.3295	19.0611	-0.01972
19.0691	5.34179	19.3363	0.02471	19.3363	22.2294	19.0691	-0.0198
19.0771	5.32738	19.3464	0.02603	19.3464	22.1268	19.0771	-0.01988
19.0851	5.31297	19.3564	0.02742	19.3564	22.0216	19.0851	-0.01995
19.0931	5.29855	19.3664	0.02888	19.3664	21.9139	19.0931	-0.02002
19.1011	5.28413	19.3764	0.03041	19.3764	21.8038	19.1011	-0.02009
19.1091	5.26971	19.3864	0.03201	19.3864	21.6913	19.1091	-0.02015
19.1171	5.25528	19.3964	0.0337	19.3964	21.5765	19.1171	-0.02022
19.1251	5.24085	19.4064	0.03546	19.4064	21.4593	19.1251	-0.02027
19.1331	5.22642	19.4164	0.03731	19.4164	21.3399	19.1331	-0.02033
19.1411	5.21199	19.4264	0.03925	19.4264	21.2183	19.1411	-0.02038
19.1491	5.19755	19.4364	0.04128	19.4364	21.0945	19.1491	-0.02043
19.1572	5.18311	19.4464	0.0434	19.4464	20.9686	19.1572	-0.02048
19.1652	5.16867	19.4565	0.04563	19.4565	20.8406	19.1652	-0.02053
19.1732	5.15422	19.4665	0.04796	19.4665	20.7105	19.1732	-0.02057
19.1812	5.13977	19.4765	0.0504	19.4765	20.5785	19.1812	-0.02061
19.1892	5.12533	19.4865	0.05296	19.4865	20.4446	19.1892	-0.02065
19.1972	5.11088	19.4965	0.05563	19.4965	20.3087	19.1972	-0.02069
19.2052	5.09643	19.5065	0.05843	19.5065	20.1711	19.2052	-0.02073
19.2132	5.08198	19.5165	0.06136	19.5165	20.0316	19.2132	-0.02076
19.2212	5.06753	19.5265	0.06441	19.5265	19.8904	19.2212	-0.02079
19.2292	5.05307	19.5365	0.06761	19.5365	19.7475	19.2292	-0.02082
19.2372	5.03862	19.5465	0.07096	19.5465	19.603	19.2372	-0.02085
19.2452	5.02417	19.5566	0.07445	19.5566	19.4569	19.2452	-0.02088
19.2533	5.00972	19.5666	0.0781	19.5666	19.3093	19.2533	-0.02091
19.2613	4.99527	19.5766	0.08192	19.5766	19.1602	19.2613	-0.02093
19.2693	4.98082	19.5866	0.0859	19.5866	19.0096	19.2693	-0.02096
19.2773	4.96637	19.5966	0.09006	19.5966	18.8577	19.2773	-0.02098
19.2853	4.95192	19.6066	0.0944	19.6066	18.7045	19.2853	-0.021
19.2933	4.93747	19.6166	0.09894	19.6166	18.55	19.2933	-0.02102
19.3013	4.92303	19.6266	0.10367	19.6266	18.3942	19.3013	-0.02104
19.3093	4.90858	19.6366	0.1086	19.6366	18.2373	19.3093	-0.02106
19.3173	4.89414	19.6467	0.11375	19.6467	18.0793	19.3173	-0.02108
19.3253	4.8797	19.6567	0.11912	19.6567	17.9202	19.3253	-0.0211
19.3333	4.86526	19.6667	0.12471	19.6667	17.7601	19.3333	-0.02111
19.3413	4.85083	19.6767	0.13055	19.6767	17.599	19.3413	-0.02113
19.3494	4.8364	19.6867	0.13663	19.6867	17.4371	19.3494	-0.02114
19.3574	4.82197	19.6967	0.14296	19.6967	17.2743	19.3574	-0.02116
19.3654	4.80754	19.7067	0.14956	19.7067	17.1106	19.3654	-0.02117
19.3734	4.79312	19.7167	0.15644	19.7167	16.9463	19.3734	-0.02118
19.3814	4.7787	19.7267	0.16359	19.7267	16.7812	19.3814	-0.02119
19.3894	4.76429	19.7367	0.17104	19.7367	16.6155	19.3894	-0.0212
19.3974	4.74988	19.7467	0.1788	19.7467	16.4492	19.3974	-0.02121
19.4054	4.73547	19.7568	0.18687	19.7568	16.2823	19.4054	-0.02122
19.4134	4.72107	19.7668	0.19526	19.7668	16.1149	19.4134	-0.02123
19.4214	4.70667	19.7768	0.204	19.7768	15.9471	19.4214	-0.02124
19.4294	4.69228	19.7868	0.21308	19.7868	15.7789	19.4294	-0.02125
19.4374	4.67789	19.7968	0.22252	19.7968	15.6104	19.4374	-0.02126
19.4455	4.66351	19.8068	0.23234	19.8068	15.4415	19.4455	-0.02127
19.4535	4.64913	19.8168	0.24254	19.8168	15.2725	19.4535	-0.02127
19.4615	4.63476	19.8268	0.25313	19.8268	15.1032	19.4615	-0.02128
19.4695	4.62039	19.8368	0.26414	19.8368	14.9337	19.4695	-0.02129
19.4775	4.60603	19.8468	0.27558	19.8468	14.7642	19.4775	-0.02129
19.4855	4.59168	19.8569	0.28745	19.8569	14.5946	19.4855	-0.0213
19.4935	4.57733	19.8669	0.29977	19.8669	14.425	19.4935	-0.02131
19.5015	4.56299	19.8769	0.31257	19.8769	14.2554	19.5015	-0.02131
19.5095	4.54866	19.8869	0.32584	19.8869	14.0859	19.5095	-0.02132
19.5175	4.53433	19.8969	0.33961	19.8969	13.9166	19.5175	-0.02132
19.5255	4.52001	19.9069	0.35389	19.9069	13.7474	19.5255	-0.02133
19.5335	4.5057	19.9169	0.36871	19.9169	13.5784	19.5335	-0.02133
19.5415	4.4914	19.9269	0.38406	19.9269	13.4096	19.5415	-0.02133
19.5495	4.4771	19.9369	0.39998	19.9369	13.2412	19.5495	-0.02134
19.5576	4.46281	19.947	0.41647	19.947	13.0731	19.5576	-0.02134
19.5656	4.44853	19.957	0.43356	19.957	12.9054	19.5656	-0.02134
19.5736	4.43426	19.967	0.45126	19.967	12.7381	19.5736	-0.02135
19.5816	4.41999	19.977	0.4696	19.977	12.5713	19.5816	-0.02135
19.5896	4.40574	19.987	0.48858	19.987	12.405	19.5896	-0.02135
19.5976	4.39149	19.997	0.50822	19.997	12.2392	19.5976	-0.02136
19.6056	4.37726	20.007	0.52856	20.007	12.074	19.6056	-0.02136
19.6136	4.36303	20.017	0.5496	20.017	11.9094	19.6136	-0.02136
19.6216	4.34881	20.027	0.57137	20.027	11.7454	19.6216	-0.02136
19.6296	4.3346	20.037	0.59388	20.037	11.5822	19.6296	-0.02137
19.6376	4.3204	20.047	0.61715	20.047	11.4197	19.6376	-0.02137
19.6456	4.30621	20.0571	0.64121	20.0571	11.2579	19.6456	-0.02137
19.6536	4.29204	20.0671	0.66608	20.0671	11.0968	19.6536	-0.02137
19.6617	4.27787	20.0771	0.69178	20.0771	10.9367	19.6617	-0.02137
19.6697	4.26371	20.0871	0.71833	20.0871	10.7773	19.6697	-0.02137
19.6777	4.24956	20.0971	0.74575	20.0971	10.6189	19.6777	-0.02138
19.6857	4.23543	20.1071	0.77407	20.1071	10.4613	19.6857	-0.02138
19.6937	4.2213	20.1171	0.8033	20.1171	10.3047	19.6937	-0.02138
19.7017	4.20719	20.1271	0.83347	20.1271	10.1491	19.7017	-0.02138
19.7097	4.19308	20.1371	0.86461	20.1371	9.99442	19.7097	-0.02138
19.7177	4.17899	20.1471	0.89673	20.1471	9.84079	19.7177	-0.02138
19.7257	4.16491	20.1572	0.92986	20.1572	9.68821	19.7257	-0.02138
19.7337	4.15085	20.1672	0.96403	20.1672	9.53669	19.7337	-0.02138
19.7417	4.13679	20.1772	0.99926	20.1772	9.38628	19.7417	-0.02139
19.7497	4.12275	20.1872	1.03557	20.1872	9.23698	19.7497	-0.02139
19.7578	4.10872	20.1972	1.07299	20.1972	9.08882	19.7578	-0.02139
19.7658	4.0947	20.2072	1.11155	20.2072	8.94182	19.7658	-0.02139
19.7738	4.0807	20.2172	1.15126	20.2172	8.79601	19.7738	-0.02139
19.7818	4.0667	20.2272	1.19215	20.2272	8.6514	19.7818	-0.02139
19.7898	4.05272	20.2372	1.23426	20.2372	8.50801	19.7898	-0.02139
19.7978	4.03876	20.2473	1.2776	20.2473	8.36587	19.7978	-0.02139
19.8058	4.02481	20.2573	1.32221	20.2573	8.22498	19.8058	-0.02139
19.8138	4.01087	20.2673	1.3681	20.2673	8.08536	19.8138	-0.02139
19.8218	3.99694	20.2773	1.41531	20.2773	7.94704	19.8218	-0.02139
19.8298	3.98303	20.2873	1.46386	20.2873	7.81002	19.8298	-0.02139
19.8378	3.96914	20.2973	1.51378	20.2973	7.67433	19.8378	-0.02139
19.8458	3.95525	20.3073	1.56509	20.3073	7.53997	19.8458	-0.02139
19.8539	3.94138	20.3173	1.61783	20.3173	7.40695	19.8539	-0.02139
19.8619	3.92753	20.3273	1.67201	20.3273	7.27529	19.8619	-0.0214
19.8699	3.91369	20.3373	1.72766	20.3373	7.14501	19.8699	-0.0214
19.8779	3.89987	20.3473	1.78482	20.3473	7.0161	19.8779	-0.0214
19.8859	3.88606	20.3574	1.84351	20.3574	6.88858	19.8859	-0.0214
19.8939	3.87227	20.3674	1.90375	20.3674	6.76247	19.8939	-0.0214
19.9019	3.85849	20.3774	1.96558	20.3774	6.63776	19.9019	-0.0214
19.9099	3.84472	20.3874	2.02901	20.3874	6.51446	19.9099	-0.0214
19.9179	3.83098	20.3974	2.09408	20.3974	6.39259	19.9179	-0.0214
19.9259	3.81725	20.4074	2.16081	20.4074	6.27215	19.9259	-0.0214
19.9339	3.80353	20.4174	2.22923	20.4174	6.15314	19.9339	-0.0214
19.9419	3.78983	20.4274	2.29936	20.4274	6.03557	19.9419	-0.0214
19.95	3.77615	20.4374	2.37124	20.4374	5.91944	19.95	-0.0214
19.958	3.76248	20.4474	2.44488	20.4474	5.80476	19.958	-0.0214
19.966	3.74883	20.4575	2.52031	20.4575	5.69153	19.966	-0.0214
19.974	3.7352	20.4675	2.59756	20.4675	5.57975	19.974	-0.0214
19.982	3.72158	20.4775	2.67665	20.4775	5.46942	19.982	-0.0214
19.99	3.70798	20.4875	2.7576	20.4875	5.36054	19.99	-0.0214
19.998	3.6944	20.4975	2.84045	20.4975	5.25312	19.998	-0.0214
20.006	3.68083	20.5075	2.92521	20.5075	5.14715	20.006	-0.0214
20.014	3.66729	20.5175	3.01191	20.5175	5.04264	20.014	-0.0214
20.022	3.65376	20.5275	3.10056	20.5275	4.93958	20.022	-0.0214
20.03	3.64024	20.5375	3.1912	20.5375	4.83796	20.03	-0.0214
20.038	3.62675	20.5476	3.28385	20.5476	4.7378	20.038	-0.0214
20.0461	3.61327	20.5576	3.37852	20.5576	4.63908	20.0461	-0.0214
20.0541	3.59981	20.5676	3.47523	20.5676	4.54179	20.0541	-0.0214
20.0621	3.58637	20.5776	3.57401	20.5776	4.44595	20.0621	-0.0214
20.0701	3.57295	20.5876	3.67488	20.5876	4.35153	20.0701	-0.0214
20.0781	3.55955	20.5976	3.77785	20.5976	4.25855	20.0781	-0.0214
20.0861	3.54616	20.6076	3.88295	20.6076	4.16698	20.0861	-0.0214
20.0941	3.5328	20.6176	3.99018	20.6176	4.07683	20.0941	-0.0214
20.1021	3.51945	20.6276	4.09957	20.6276	3.98809	20.1021	-0.0214
20.1101	3.50612	20.6376	4.21113	20.6376	3.90075	20.1101	-0.0214
20.1181	3.49281	20.6476	4.32487	20.6476	3.81481	20.1181	-0.0214
20.1261	3.47953	20.6577	4.44081	20.6577	3.73025	20.1261	-0.0214
20.1341	3.46626	20.6677	4.55897	20.6677	3.64707	20.1341	-0.0214
20.1421	3.45301	20.6777	4.67935	20.6777	3.56526	20.1421	-0.0214
20.1502	3.43977	20.6877	4.80197	20.6877	3.48482	20.1502	-0.0214
20.1582	3.42656	20.6977	4.92682	20.6977	3.40572	20.1582	-0.0214
20.1662	3.41337	20.7077	5.05394	20.7077	3.32797	20.1662	-0.0214
20.1742	3.4002	20.7177	5.18331	20.7177	3.25156	20.1742	-0.0214
20.1822	3.38705	20.7277	5.31495	20.7277	3.17646	20.1822	-0.0214
20.1902	3.37392	20.7377	5.44886	20.7377	3.10268	20.1902	-0.0214
20.1982	3.36081	20.7477	5.58505	20.7477	3.03021	20.1982	-0.0214
20.2062	3.34772	20.7578	5.72352	20.7578	2.95902	20.2062	-0.0214
20.2142	3.33466	20.7678	5.86426	20.7678	2.88911	20.2142	-0.0214
20.2222	3.32161	20.7778	6.00729	20.7778	2.82048	20.2222	-0.0214
20.2302	3.30858	20.7878	6.1526	20.7878	2.7531	20.2302	-0.0214
20.2382	3.29558	20.7978	6.30018	20.7978	2.68696	20.2382	-0.0214
20.2462	3.28259	20.8078	6.45004	20.8078	2.62206	20.2462	-0.0214
20.2542	3.26963	20.8178	6.60216	20.8178	2.55837	20.2542	-0.0214
20.2623	3.25669	20.8278	6.75654	20.8278	2.4959	20.2623	-0.0214
20.2703	3.24377	20.8378	6.91317	20.8378	2.43462	20.2703	-0.0214
20.2783	3.23087	20.8479	7.07205	20.8479	2.37452	20.2783	-0.0214
20.2863	3.21799	20.8579	7.23315	20.8579	2.31559	20.2863	-0.0214
20.2943	3.20514	20.8679	7.39647	20.8679	2.25782	20.2943	-0.0214
20.3023	3.1923	20.8779	7.56199	20.8779	2.20119	20.3023	-0.0214
20.3103	3.17949	20.8879	7.72969	20.8879	2.14569	20.3103	-0.0214
20.3183	3.16671	20.8979	7.89956	20.8979	2.0913	20.3183	-0.0214
20.3263	3.15394	20.9079	8.07158	20.9079	2.03802	20.3263	-0.0214
20.3343	3.1412	20.9179	8.24572	20.9179	1.98582	20.3343	-0.0214
20.3423	3.12847	20.9279	8.42196	20.9279	1.9347	20.3423	-0.0214
20.3503	3.11578	20.9379	8.60029	20.9379	1.88464	20.3503	-0.0214
20.3584	3.1031	20.9479	8.78066	20.9479	1.83562	20.3584	-0.0214
20.3664	3.09045	20.958	8.96305	20.958	1.78764	20.3664	-0.0214
20.3744	3.07782	20.968	9.14743	20.968	1.74067	20.3744	-0.0214
20.3824	3.06521	20.978	9.33377	20.978	1.69471	20.3824	-0.0214
20.3904	3.05262	20.988	9.52203	20.988	1.64974	20.3904	-0.0214
20.3984	3.04006	20.998	9.71218	20.998	1.60574	20.3984	-0.0214
20.4064	3.02753	21.008	9.90419	21.008	1.56271	20.4064	-0.0214
20.4144	3.01501	21.018	10.098	21.018	1.52062	20.4144	-0.0214
20.4224	3.00252	21.028	10.2936	21.028	1.47946	20.4224	-0.0214
20.4304	2.99005	21.038	10.4909	21.038	1.43922	20.4304	-0.0214
20.4384	2.97761	21.048	10.6899	21.048	1.39989	20.4384	-0.0214
20.4464	2.96519	21.0581	10.8905	21.0581	1.36145	20.4464	-0.0214
20.4545	2.9528	21.0681	11.0927	21.0681	1.32388	20.4545	-0.0214
20.4625	2.94042	21.0781	11.2965	21.0781	1.28718	20.4625	-0.0214
20.4705	2.92808	21.0881	11.5017	21.0881	1.25132	20.4705	-0.0214
20.4785	2.91575	21.0981	11.7083	21.0981	1.21629	20.4785	-0.0214
20.4865	2.90345	21.1081	11.9163	21.1081	1.18209	20.4865	-0.0214
20.4945	2.89118	21.1181	12.1257	21.1181	1.14869	20.4945	-0.0214
20.5025	2.87893	21.1281	12.3363	21.1281	1.11609	20.5025	-0.0214
20.5105	2.8667	21.1381	12.548	21.1381	1.08426	20.5105	-0.0214
20.5185	2.8545	21.1482	12.7609	21.1482	1.0532	20.5185	-0.0214
20.5265	2.84232	21.1582	12.9749	21.1582	1.02288	20.5265	-0.0214
20.5345	2.83017	21.1682	13.1899	21.1682	0.99331	20.5345	-0.0214
20.5425	2.81805	21.1782	13.4057	21.1782	0.96446	20.5425	-0.0214
20.5506	2.80594	21.1882	13.6225	21.1882	0.93632	20.5506	-0.0214
20.5586	2.79387	21.1982	13.84	21.1982	0.90888	20.5586	-0.0214
20.5666	2.78181	21.2082	14.0582	21.2082	0.88212	20.5666	-0.0214
20.5746	2.76979	21.2182	14.2771	21.2182	0.85603	20.5746	-0.0214
20.5826	2.75779	21.2282	14.4965	21.2282	0.83061	20.5826	-0.0214
20.5906	2.74581	21.2382	14.7165	21.2382	0.80583	20.5906	-0.0214
20.5986	2.73386	21.2482	14.9368	21.2482	0.78168	20.5986	-0.0214
20.6066	2.72193	21.2583	15.1574	21.2583	0.75815	20.6066	-0.0214
20.6146	2.71004	21.2683	15.3782	21.2683	0.73523	20.6146	-0.0214
20.6226	2.69816	21.2783	15.5993	21.2783	0.71291	20.6226	-0.0214
20.6306	2.68631	21.2883	15.8203	21.2883	0.69117	20.6306	-0.0214
20.6386	2.67449	21.2983	16.0414	21.2983	0.67	20.6386	-0.0214
20.6467	2.66269	21.3083	16.2624	21.3083	0.64939	20.6467	-0.0214
20.6547	2.65092	21.3183	16.4831	21.3183	0.62934	20.6547	-0.0214
20.6627	2.63918	21.3283	16.7036	21.3283	0.60981	20.6627	-0.0214
20.6707	2.62746	21.3383	16.9237	21.3383	0.59082	20.6707	-0.0214
20.6787	2.61577	21.3483	17.1433	21.3483	0.57233	20.6787	-0.0214
20.6867	2.6041	21.3584	17.3623	21.3584	0.55435	20.6867	-0.0214
20.6947	2.59246	21.3684	17.5807	21.3684	0.53687	20.6947	-0.0214
20.7027	2.58085	21.3784	17.7984	21.3784	0.51986	20.7027	-0.0214
20.7107	2.56926	21.3884	18.0152	21.3884	0.50332	20.7107	-0.0214
20.7187	2.5577	21.3984	18.2311	21.3984	0.48725	20.7187	-0.0214
20.7267	2.54617	21.4084	18.4459	21.4084	0.47162	20.7267	-0.0214
20.7347	2.53466	21.4184	18.6596	21.4184	0.45643	20.7347	-0.0214
20.7427	2.52318	21.4284	18.872	21.4284	0.44167	20.7427	-0.0214
20.7508	2.51172	21.4384	19.0831	21.4384	0.42734	20.7508	-0.0214
20.7588	2.5003	21.4485	19.2928	21.4485	0.41341	20.7588	-0.0214
20.7668	2.4889	21.4585	19.501	21.4585	0.39988	20.7668	-0.0214
20.7748	2.47752	21.4685	19.7075	21.4685	0.38674	20.7748	-0.0214
20.7828	2.46618	21.4785	19.9123	21.4785	0.37398	20.7828	-0.0214
20.7908	2.45486	21.4885	20.1153	21.4885	0.36159	20.7908	-0.0214
20.7988	2.44356	21.4985	20.3163	21.4985	0.34957	20.7988	-0.0214
20.8068	2.4323	21.5085	20.5154	21.5085	0.33789	20.8068	-0.0214
20.8148	2.42106	21.5185	20.7123	21.5185	0.32657	20.8148	-0.0214
20.8228	2.40985	21.5285	20.907	21.5285	0.31558	20.8228	-0.0214
20.8308	2.39867	21.5385	21.0993	21.5385	0.30492	20.8308	-0.0214
20.8388	2.38751	21.5485	21.2893	21.5485	0.29458	20.8388	-0.0214
20.8468	2.37638	21.5586	21.4767	21.5586	0.28455	20.8468	-0.0214
20.8548	2.36528	21.5686	21.6616	21.5686	0.27483	20.8548	-0.0214
20.8629	2.35421	21.5786	21.8437	21.5786	0.2654	20.8629	-0.0214
20.8709	2.34316	21.5886	22.0231	21.5886	0.25626	20.8709	-0.0214
20.8789	2.33214	21.5986	22.1995	21.5986	0.24741	20.8789	-0.0214
20.8869	2.32115	21.6086	22.373	21.6086	0.23882	20.8869	-0.0214
20.8949	2.31019	21.6186	22.5433	21.6186	0.2305	20.8949	-0.0214
20.9029	2.29925	21.6286	22.7106	21.6286	0.22245	20.9029	-0.0214
20.9109	2.28834	21.6386	22.8745	21.6386	0.21464	20.9109	-0.0214
20.9189	2.27746	21.6486	23.0351	21.6486	0.20708	20.9189	-0.0214
20.9269	2.26661	21.6587	23.1923	21.6587	0.19976	20.9269	-0.0214
20.9349	2.25579	21.6687	23.346	21.6687	0.19267	20.9349	-0.0214
20.9429	2.24499	21.6787	23.4961	21.6787	0.18581	20.9429	-0.0214
20.9509	2.23422	21.6887	23.6425	21.6887	0.17917	20.9509	-0.0214
20.959	2.22348	21.6987	23.7851	21.6987	0.17274	20.959	-0.0214
20.967	2.21277	21.7087	23.9239	21.7087	0.16652	20.967	-0.0214
20.975	2.20208	21.7187	24.0587	21.7187	0.1605	20.975	-0.0214
20.983	2.19143	21.7287	24.1896	21.7287	0.15468	20.983	-0.0214
20.991	2.1808	21.7387	24.3164	21.7387	0.14905	20.991	-0.0214
20.999	2.1702	21.7488	24.4391	21.7488	0.14361	20.999	-0.0214
21.007	2.15963	21.7588	24.5575	21.7588	0.13834	21.007	-0.0214
21.015	2.14908	21.7688	24.6717	21.7688	0.13325	21.015	-0.0214
21.023	2.13857	21.7788	24.7815	21.7788	0.12833	21.023	-0.0214
21.031	2.12808	21.7888	24.8869	21.7888	0.12358	21.031	-0.0214
21.039	2.11762	21.7988	24.9879	21.7988	0.11898	21.039	-0.0214
21.047	2.10719	21.8088	25.0844	21.8088	0.11454	21.047	-0.0214
21.0551	2.09679	21.8188	25.1762	21.8188	0.11025	21.0551	-0.0214
21.0631	2.08642	21.8288	25.2635	21.8288	0.10611	21.0631	-0.0214
21.0711	2.07607	21.8388	25.346	21.8388	0.10211	21.0711	-0.0214
21.0791	2.06576	21.8488	25.4239	21.8488	0.09825	21.0791	-0.0214
21.0871	2.05547	21.8589	25.4969	21.8589	0.09452	21.0871	-0.0214
21.0951	2.04521	21.8689	25.5652	21.8689	0.09092	21.0951	-0.0214
21.1031	2.03498	21.8789	25.6286	21.8789	0.08744	21.1031	-0.0214
21.1111	2.02478	21.8889	25.6871	21.8889	0.08409	21.1111	-0.0214
21.1191	2.01461	21.8989	25.7406	21.8989	0.08085	21.1191	-0.0214
21.1271	2.00446	21.9089	25.7893	21.9089	0.07773	21.1271	-0.0214
21.1351	1.99435	21.9189	25.8329	21.9189	0.07472	21.1351	-0.0214
21.1431	1.98426	21.9289	25.8715	21.9289	0.07181	21.1431	-0.0214
21.1512	1.9742	21.9389	25.9051	21.9389	0.06901	21.1512	-0.0214
21.1592	1.96417	21.9489	25.9336	21.9489	0.06631	21.1592	-0.0214
21.1672	1.95417	21.959	25.9571	21.959	0.0637	21.1672	-0.0214
21.1752	1.9442	21.969	25.9755	21.969	0.06119	21.1752	-0.0214
21.1832	1.93426	21.979	25.9887	21.979	0.05877	21.1832	-0.0214
21.1912	1.92434	21.989	25.9969	21.989	0.05644	21.1912	-0.0214
21.1992	1.91446	21.999	26	21.999	0.0542	21.1992	-0.0214
21.2072	1.9046	22.009	25.9979	22.009	0.05203	21.2072	-0.0214
21.2152	1.89477	22.019	25.9908	22.019	0.04995	21.2152	-0.0214
21.2232	1.88497	22.029	25.9785	22.029	0.04794	21.2232	-0.0214
21.2312	1.8752	22.039	25.9612	22.039	0.04601	21.2312	-0.0214
21.2392	1.86546	22.0491	25.9387	22.0491	0.04415	21.2392	-0.0214
21.2473	1.85575	22.0591	25.9112	22.0591	0.04236	21.2473	-0.0214
21.2553	1.84607	22.0691	25.8786	22.0691	0.04063	21.2553	-0.0214
21.2633	1.83641	22.0791	25.841	22.0791	0.03897	21.2633	-0.0214
21.2713	1.82679	22.0891	25.7984	22.0891	0.03738	21.2713	-0.0214
21.2793	1.81719	22.0991	25.7508	22.0991	0.03584	21.2793	-0.0214
21.2873	1.80763	22.1091	25.6982	22.1091	0.03436	21.2873	-0.0214
21.2953	1.79809	22.1191	25.6407	22.1191	0.03294	21.2953	-0.0214
21.3033	1.78858	22.1291	25.5783	22.1291	0.03158	21.3033	-0.0214
21.3113	1.7791	22.1391	25.511	22.1391	0.03026	21.3113	-0.0214
21.3193	1.76965	22.1491	25.4389	22.1491	0.029	21.3193	-0.0214
21.3273	1.76022	22.1592	25.362	22.1592	0.02778	21.3273	-0.0214
21.3353	1.75083	22.1692	25.2804	22.1692	0.02662	21.3353	-0.0214
21.3433	1.74147	22.1792	25.1941	22.1792	0.02549	21.3433	-0.0214
21.3514	1.73213	22.1892	25.1031	22.1892	0.02442	21.3514	-0.0214
21.3594	1.72283	22.1992	25.0076	22.1992	0.02338	21.3594	-0.0214
21.3674	1.71355	22.2092	24.9075	22.2092	0.02239	21.3674	-0.0214
21.3754	1.7043	22.2192	24.803	22.2192	0.02143	21.3754	-0.0214
21.3834	1.69508	22.2292	24.694	22.2292	0.02052	21.3834	-0.0214
21.3914	1.68589	22.2392	24.5807	22.2392	0.01963	21.3914	-0.0214
21.3994	1.67673	22.2492	24.4631	22.2492	0.01879	21.3994	-0.0214
21.4074	1.6676	22.2593	24.3413	22.2593	0.01798	21.4074	-0.0214
21.4154	1.6585	22.2693	24.2153	22.2693	0.0172	21.4154	-0.0214
21.4234	1.64942	22.2793	24.0852	22.2793	0.01645	21.4234	-0.0214
21.4314	1.64038	22.2893	23.9511	22.2893	0.01574	21.4314	-0.0214
21.4394	1.63136	22.2993	23.8132	22.2993	0.01505	21.4394	-0.0214
21.4474	1.62238	22.3093	23.6713	22.3093	0.01439	21.4474	-0.0214
21.4555	1.61342	22.3193	23.5256	22.3193	0.01376	21.4555	-0.0214
21.4635	1.60449	22.3293	23.3763	22.3293	0.01315	21.4635	-0.0214
21.4715	1.59559	22.3393	23.2233	22.3393	0.01257	21.4715	-0.0214
21.4795	1.58672	22.3494	23.0668	22.3494	0.01201	21.4795	-0.0214
21.4875	1.57788	22.3594	22.9069	22.3594	0.01148	21.4875	-0.0214
21.4955	1.56906	22.3694	22.7436	22.3694	0.01096	21.4955	-0.0214
21.5035	1.56028	22.3794	22.577	22.3794	0.01047	21.5035	-0.0214
21.5115	1.55153	22.3894	22.4073	22.3894	0.01	21.5115	-0.0214
21.5195	1.5428	22.3994	22.2344	22.3994	0.00955	21.5195	-0.0214
21.5275	1.5341	22.4094	22.0586	22.4094	0.00912	21.5275	-0.0214
21.5355	1.52544	22.4194	21.8798	22.4194	0.00871	21.5355	-0.0214
21.5435	1.5168	22.4294	21.6982	22.4294	0.00832	21.5435	-0.0214
21.5515	1.50819	22.4394	21.5139	22.4394	0.00794	21.5515	-0.0214
21.5596	1.4996	22.4494	21.327	22.4494	0.00757	21.5596	-0.0214
21.5676	1.49105	22.4595	21.1375	22.4595	0.00723	21.5676	-0.0214
21.5756	1.48253	22.4695	20.9456	22.4695	0.0069	21.5756	-0.0214
21.5836	1.47403	22.4795	20.7514	22.4795	0.00658	21.5836	-0.0214
21.5916	1.46557	22.4895	20.5549	22.4895	0.00627	21.5916	-0.0214
21.5996	1.45713	22.4995	20.3563	22.4995	0.00598	21.5996	-0.0214
21.6076	1.44872	22.5095	20.1557	22.5095	0.00571	21.6076	-0.0214
21.6156	1.44034	22.5195	19.9531	22.5195	0.00544	21.6156	-0.0214
21.6236	1.43199	22.5295	19.7486	22.5295	0.00519	21.6236	-0.0214
21.6316	1.42367	22.5395	19.5424	22.5395	0.00494	21.6316	-0.0214
21.6396	1.41538	22.5495	19.3346	22.5495	0.00471	21.6396	-0.0214
21.6476	1.40711	22.5596	19.1252	22.5596	0.00449	21.6476	-0.0214
21.6557	1.39888	22.5696	18.9143	22.5696	0.00428	21.6557	-0.0214
21.6637	1.39067	22.5796	18.7022	22.5796	0.00408	21.6637	-0.0214
21.6717	1.38249	22.5896	18.4887	22.5896	0.00388	21.6717	-0.0214
21.6797	1.37434	22.5996	18.2741	22.5996	0.0037	21.6797	-0.0214
21.6877	1.36622	22.6096	18.0585	22.6096	0.00352	21.6877	-0.0214
21.6957	1.35813	22.6196	17.8418	22.6196	0.00335	21.6957	-0.0214
21.7037	1.35007	22.6296	17.6243	22.6296	0.00319	21.7037	-0.0214
21.7117	1.34203	22.6396	17.4061	22.6396	0.00304	21.7117	-0.0214
21.7197	1.33402	22.6497	17.1871	22.6497	0.00289	21.7197	-0.0214
21.7277	1.32605	22.6597	16.9676	22.6597	0.00275	21.7277	-0.0214
21.7357	1.3181	22.6697	16.7476	22.6697	0.00262	21.7357	-0.0214
21.7437	1.31018	22.6797	16.5272	22.6797	0.00249	21.7437	-0.0214
21.7518	1.30228	22.6897	16.3065	22.6897	0.00237	21.7518	-0.0214
21.7598	1.29442	22.6997	16.0856	22.6997	0.00225	21.7598	-0.0214
21.7678	1.28658	22.7097	15.8645	22.7097	0.00214	21.7678	-0.0214
21.7758	1.27877	22.7197	15.6435	22.7197	0.00204	21.7758	-0.0214
21.7838	1.27099	22.7297	15.4224	22.7297	0.00194	21.7838	-0.0214
21.7918	1.26324	22.7397	15.2015	22.7397	0.00184	21.7918	-0.0214
21.7998	1.25552	22.7497	14.9809	22.7497	0.00175	21.7998	-0.0214
21.8078	1.24783	22.7598	14.7605	22.7598	0.00166	21.8078	-0.0214
21.8158	1.24016	22.7698	14.5405	22.7698	0.00158	21.8158	-0.0214
21.8238	1.23252	22.7798	14.321	22.7798	0.0015	21.8238	-0.0214
21.8318	1.22491	22.7898	14.102	22.7898	0.00143	21.8318	-0.0214
21.8398	1.21733	22.7998	13.8836	22.7998	0.00136	21.8398	-0.0214
21.8479	1.20977	22.8098	13.6659	22.8098	0.00129	21.8479	-0.0214
21.8559	1.20225	22.8198	13.449	22.8198	0.00122	21.8559	-0.0214
21.8639	1.19475	22.8298	13.233	22.8298	0.00116	21.8639	-0.0214
21.8719	1.18728	22.8398	13.0178	22.8398	0.0011	21.8719	-0.0214
21.8799	1.17984	22.8498	12.8036	22.8498	0.00105	21.8799	-0.0214
21.8879	1.17242	22.8599	12.5905	22.8599	0.000992499	21.8879	-0.0214
21.8959	1.16504	22.8699	12.3785	22.8699	0.000941813	21.8959	-0.0214
21.9039	1.15768	22.8799	12.1677	22.8799	0.000893594	21.9039	-0.0214
21.9119	1.15035	22.8899	11.9581	22.8899	0.000847729	21.9119	-0.0214
21.9199	1.14305	22.8999	11.7498	22.8999	0.000804109	21.9199	-0.0214
21.9279	1.13577	22.9099	11.5429	22.9099	0.000762629	21.9279	-0.0214
21.9359	1.12852	22.9199	11.3374	22.9199	0.000723192	21.9359	-0.0214
21.9439	1.1213	22.9299	11.1333	22.9299	0.0006857	21.9439	-0.0214
21.952	1.11411	22.9399	10.9308	22.9399	0.000650064	21.952	-0.0214
21.96	1.10695	22.95	10.7299	22.95	0.000616196	21.96	-0.0214
21.968	1.09981	22.96	10.5305	22.96	0.000584014	21.968	-0.0214
21.976	1.0927	22.97	10.3329	22.97	0.000553437	21.976	-0.0214
21.984	1.08562	22.98	10.137	22.98	0.00052439	21.984	-0.0214
21.992	1.07856	22.99	9.9428	22.99	0.000496799	21.992	-0.0214
22	1.07154	23	9.75044	23	0.000470597	22	-0.0214

## Sheet: Note Fig. 8B-E
	uncontrol	low	medium	high
13	0	0	0	0
14	5	0	0	1
15	9	0	0	12
16	9	0	0	28
17	7	0	2	9
18	8	0	22	0
19	4	1	24	0
20	4	9	2	0
21	4	14	0	0
22	0	26	0	0
23	0	0	0	0

[truncated: 7 more sheets: Note Fig. 9A, Note Fig. 9C, Note Fig. 9D, Note Fig. 9E, Note Fig. 9F, Note Fig. 9G, Note Fig. 10C-F]
